# Supplementary material for: Comparative Genomic Analysis of a Novel Strain of Taiwan Hot-Spring Cyanobacterium Thermosynechococcus sp. CL-1
Source: Front Microbiol. 2020 Jan 31;11:82. doi: 10.3389/fmicb.2020.00082 (PMC7005997; doi:10.3389/fmicb.2020.00082)
Supplement: TABLE S2 — Top five BLASTP hits in the NCBI non-redundant protein database of all annotated protein-coding genes in the CL-1 genome. The putatively acquired genes are highlighted (red: recent; blue: other). [file Table_2.XLSX]

## Sheet: Sheet1
Locus_tag	Start	End	Length	Strand	Gene	Product	Top1	Top2	Top3	Top4	Top5	Classification	Manual curation
FFX45_00005	1	1362	1362	1	dnaA	chromosomal replication initiator protein DnaA	Thermosynechococcus elongatus PKUAC-SCTE542	Thermosynechococcus sp. NK55a	Cyanobacteria bacterium J003	Thermosynechococcus	Synechococcus lividus
FFX45_00010	1414	2121	708	1	NA	2-C-methyl-D-erythritol 4-phosphate cytidylyltransferase	Thermosynechococcus elongatus PKUAC-SCTE542	Thermosynechococcus sp. NK55a	Thermosynechococcus	Synechococcus lividus	Acaryochloris sp. CCMEE 5410
FFX45_00015	2118	2507	390	-1	NA	hypothetical protein	Thermosynechococcus elongatus PKUAC-SCTE542	Thermosynechococcus	Synechococcus lividus	Thermosynechococcus sp. NK55a	Synechococcus sp. PCC 6312
FFX45_00020	2608	3855	1248	-1	NA	aldo/keto reductase	Thermosynechococcus	Cyanobacteria bacterium J003	Thermosynechococcus sp. NK55a	Synechococcus lividus	cyanobacterium TDX16	HGT: Others
FFX45_00025	3954	4988	1035	1	NA	PstS family phosphate ABC transporter substrate-binding protein	Thermosynechococcus elongatus PKUAC-SCTE542	Thermosynechococcus sp. NK55a	Synechococcus lividus	Thermosynechococcus elongatus PKUAC-SCTE542	Cyanobacteria bacterium J003
FFX45_00030	5084	5788	705	1	NA	helix-turn-helix domain-containing protein	Thermosynechococcus	Thermosynechococcus elongatus PKUAC-SCTE542	Thermosynechococcus sp. NK55a	Synechococcus lividus	Acaryochloris sp. RCC1774
FFX45_00035	5860	7005	1146	1	NA	NDP-sugar synthase	Thermosynechococcus vulcanus	Thermosynechococcus sp. NK55a	Thermosynechococcus elongatus	Thermosynechococcus elongatus PKUAC-SCTE542	Synechococcus lividus
FFX45_00040	7022	8026	1005	1	NA	permease	Cyanobacteria bacterium J003	Thermosynechococcus vulcanus	Thermosynechococcus elongatus	Thermosynechococcus sp. NK55a	Synechococcus lividus
FFX45_00045	8017	8925	909	1	lipA	lipoyl synthase	Cyanobacteria bacterium J003	Thermosynechococcus	Thermosynechococcus elongatus BP-1	Thermosynechococcus sp. NK55a	Synechococcus lividus
FFX45_00050	9062	9592	531	-1	NA	DNA starvation/stationary phase protection protein	Thermosynechococcus elongatus PKUAC-SCTE542	Synechococcus elongatus	Thermosynechococcus	Thermosynechococcus sp. NK55a	Synechococcus lividus
FFX45_00055	9698	9964	267	1	NA	hypothetical protein	Thermosynechococcus	Thermosynechococcus sp. NK55a
FFX45_00060	9961	14682	4722	-1	NA	hypothetical protein	Thermosynechococcus sp. NK55a	Calothrix	Nostoc sp. PCC 7524	Calothrix sp. PCC 7103	Pseudanabaena sp. 'Roaring Creek'	HGT: Others
FFX45_00065	14789	15949	1161	-1	NA	PQQ-dependent sugar dehydrogenase	Thermosynechococcus elongatus PKUAC-SCTE542	Leptolyngbya sp. O-77	Leptolyngbya sp. O-77	Cyanothece sp. PCC 7425	Calothrix desertica	HGT: Others
FFX45_00070	15978	16346	369	-1	NA	hypothetical protein	Thermosynechococcus elongatus PKUAC-SCTE542	Thermosynechococcus vulcanus	Thermosynechococcus elongatus	Synechococcus lividus
FFX45_00075	16321	17577	1257	-1	rpoD	RNA polymerase sigma factor RpoD	Thermosynechococcus elongatus PKUAC-SCTE542	Thermosynechococcus	Chloroflexi bacterium	Thermosynechococcus vulcanus NIES-2134	Thermosynechococcus sp. NK55a
FFX45_00085	18757	19806	1050	-1	NA	PstS family phosphate ABC transporter substrate-binding protein	Thermosynechococcus elongatus PKUAC-SCTE542	Synechococcus sp. PCC 6312	Scytonema hofmannii	Tolypothrix campylonemoides	Oscillatoriales cyanobacterium JSC-12	HGT: Others
FFX45_00090	20527	21606	1080	1	pstS	phosphate ABC transporter substrate-binding protein PstS	Synechococcus lividus	Desertifilum sp. IPPAS B-1220	Chroococcidiopsis sp. TS-821	Chroogloeocystis siderophila	Chroogloeocystis siderophila 5.2 s.c.1	HGT: Recent
FFX45_00095	21702	22670	969	1	pstC	phosphate ABC transporter permease subunit PstC	Thermosynechococcus elongatus PKUAC-SCTE542	Synechococcus lividus	Chroococcales cyanobacterium IPPAS B-1203	Chroogloeocystis siderophila	Gloeocapsa sp. PCC 7428	HGT: Others
FFX45_00100	22679	23566	888	1	pstA	phosphate ABC transporter permease PstA	Synechococcus lividus PCC 6715	Synechococcus lividus	Thermosynechococcus elongatus PKUAC-SCTE542	Chroococcales cyanobacterium IPPAS B-1203	Gloeocapsa sp. PCC 7428	HGT: Recent
FFX45_00105	23589	24389	801	1	pstB	phosphate ABC transporter ATP-binding protein	Synechococcus lividus	Geitlerinema sp. PCC 7105	Leptolyngbya valderiana	Cyanobacteria bacterium J055	unicellular cyanobacterium SU3	HGT: Recent
FFX45_00110	24393	25841	1449	-1	gatA	Asp-tRNA(Asn)/Glu-tRNA(Gln) amidotransferase subunit GatA	Thermosynechococcus elongatus PKUAC-SCTE542	Thermosynechococcus vulcanus	Thermosynechococcus vulcanus NIES-2134	Thermosynechococcus elongatus	Thermosynechococcus elongatus BP-1
FFX45_00115	26045	26428	384	1	NA	hypothetical protein	Thermosynechococcus elongatus PKUAC-SCTE542	Thermosynechococcus elongatus	Thermosynechococcus vulcanus	Thermosynechococcus sp. NK55a	Synechococcus lividus
FFX45_00120	26425	27981	1557	1	NA	DUF697 domain-containing protein	Thermosynechococcus sp. NK55a	Cyanobacteria bacterium J003	Thermosynechococcus elongatus	Thermosynechococcus vulcanus NIES-2134	Thermosynechococcus vulcanus
FFX45_00125	28062	29537	1476	1	NA	hypothetical protein	Thermosynechococcus elongatus PKUAC-SCTE542	Cyanobacteria bacterium J003	Thermosynechococcus vulcanus	Thermosynechococcus elongatus	Thermosynechococcus sp. NK55a
FFX45_00130	29567	30322	756	1	NA	hypothetical protein	Thermosynechococcus elongatus PKUAC-SCTE542	Cyanobacteria bacterium J003	Thermosynechococcus vulcanus	Thermosynechococcus sp. NK55a	Thermosynechococcus elongatus
FFX45_00135	30319	31461	1143	-1	NA	GNAT family N-acetyltransferase	Thermosynechococcus elongatus	Thermosynechococcus vulcanus	Thermosynechococcus sp. NK55a	Synechococcus lividus	Synechococcus sp. PCC 6312
FFX45_00140	31567	31863	297	-1	NA	Ferredoxin-1	Thermosynechococcus	Synechococcus elongatus	Thermosynechococcus elongatus BP-1	Synechococcus lividus	Synechococcus sp. PCC 6312	HGT: Others
FFX45_00145	32062	35415	3354	-1	NA	glycosyltransferase	Thermosynechococcus sp. NK55a	Thermosynechococcus vulcanus NIES-2134	Thermosynechococcus vulcanus	Thermosynechococcus elongatus	Synechococcus lividus
FFX45_00150	35557	36009	453	-1	NA	prepilin-type N-terminal cleavage/methylation domain-containing protein	Synechococcus lividus	Thermosynechococcus sp. NK55a	Thermosynechococcus vulcanus	Thermosynechococcus elongatus	Thermosynechococcus elongatus PKUAC-SCTE542
FFX45_00155	36245	36523	279	1	NA	hypothetical protein	Thermosynechococcus elongatus PKUAC-SCTE542	Thermosynechococcus sp. NK55a	Thermosynechococcus	Synechococcus lividus	Synechococcus sp. PCC 6312
FFX45_00160	36630	36875	246	-1	psaC	photosystem I iron-sulfur center protein PsaC	Synechococcaceae	Cyanobacteria	Nostoc	Cyanobacteria	Leptolyngbya frigida
FFX45_00165	37217	37609	393	1	NA	DUF4168 domain-containing protein	Thermosynechococcus elongatus PKUAC-SCTE542	Chloroflexi bacterium	Thermosynechococcus sp. NK55a	Thermosynechococcus elongatus	Thermosynechococcus vulcanus
FFX45_00170	37613	38536	924	-1	NA	glycosyltransferase family 2 protein	Thermosynechococcus elongatus	Synechococcus lividus	Microcystis aeruginosa	Microcystis wesenbergii TW10	Aphanothece hegewaldii	HGT: Others
FFX45_00175	38537	39262	726	-1	NA	glycosyltransferase	Thermosynechococcus elongatus	Thermosynechococcus vulcanus	Thermosynechococcus elongatus PKUAC-SCTE542	Gammaproteobacteria bacterium HGW-Gammaproteobacteria-1	Pseudomonas straminea
FFX45_00185	40481	41482	1002	-1	NA	permease	Geminocystis herdmanii	Cyanobacterium sp. HL-69	Cyanobacterium sp. IPPAS B-1200	Oscillatoria nigro-viridis	Planktothrix sp. PCC 11201	HGT: Recent
FFX45_00190	41585	41821	237	-1	NA	thioredoxin family protein	Geminocystis herdmanii	Cyanobacteria bacterium J149	Cyanobacterium sp. IPPAS B-1200	Planktothrix serta PCC 8927	Chamaesiphon minutus	HGT: Recent
FFX45_00195	41999	42166	168	-1	NA	metallothionein	Oscillatoriales cyanobacterium MTP1	Calothrix sp. HK-06	Oscillatoriales cyanobacterium JSC-12	Calothrix sp. PCC 7103	Calothrix	HGT: Recent	y
FFX45_00200	42285	42677	393	1	NA	helix-turn-helix transcriptional regulator	Thermosynechococcus elongatus PKUAC-SCTE542	Chloroflexi bacterium	Thermosynechococcus sp. NK55a	Synechococcus lividus	Hydrococcus rivularis	HGT: Others
FFX45_00205	42651	43124	474	-1	NA	prepilin-type N-terminal cleavage/methylation domain-containing protein	Thermosynechococcus elongatus	Thermosynechococcus vulcanus NIES-2134	Thermosynechococcus vulcanus	Thermosynechococcus sp. NK55a	Thermosynechococcus elongatus PKUAC-SCTE542
FFX45_00210	43201	46530	3330	-1	NA	hypothetical protein	Thermosynechococcus sp. NK55a	Thermosynechococcus sp. NK55a	Thermosynechococcus vulcanus	Thermosynechococcus vulcanus NIES-2134	Thermosynechococcus elongatus
FFX45_00215	46712	48142	1431	1	NA	biopolymer transporter	Thermosynechococcus elongatus	Thermosynechococcus vulcanus	Cyanobacteria bacterium J003	Thermosynechococcus sp. NK55a	Thermosynechococcus sp. NK55a
FFX45_00225	48666	49010	345	-1	NA	histidine triad nucleotide-binding protein	Thermosynechococcus elongatus PKUAC-SCTE542	Thermosynechococcus	Thermosynechococcus sp. NK55a	Synechococcus lividus	Scytonema sp. HK-05
FFX45_00230	49040	50248	1209	-1	ispG	(E)-4-hydroxy-3-methylbut-2-enyl-diphosphate synthase	Thermosynechococcus elongatus PKUAC-SCTE542	Thermosynechococcus sp. NK55a	Thermosynechococcus vulcanus NIES-2134	Thermosynechococcus vulcanus	Thermosynechococcus elongatus
FFX45_00235	50370	50801	432	-1	NA	helix-turn-helix transcriptional regulator	Thermosynechococcus sp. NK55a
FFX45_00240	50900	51115	216	1	NA	transcriptional regulator	Thermosynechococcus elongatus PKUAC-SCTE542	Thermosynechococcus sp. NK55a
FFX45_00245	51260	52300	1041	1	NA	GGDEF domain-containing protein	Thermosynechococcus sp. NK55a	Cyanobacteria bacterium J003	Thermosynechococcus elongatus PKUAC-SCTE542	Synechococcus lividus PCC 6715	Synechococcus lividus	HGT: Others
FFX45_00250	52322	52525	204	1	NA	hypothetical protein	Thermosynechococcus sp. NK55a	Thermosynechococcus elongatus	Thermosynechococcus vulcanus	Thermosynechococcus elongatus PKUAC-SCTE542	Synechococcus lividus
FFX45_00255	52541	53932	1392	1	argH	argininosuccinate lyase	Thermosynechococcus sp. NK55a	Thermosynechococcus	Synechococcus lividus	Synechococcus sp. PCC 6312	Geitlerinema sp. PCC 7407	HGT: Others
FFX45_00260	54028	54747	720	1	NA	heme oxygenase (biliverdin-producing)	Cyanobacteria bacterium J003	Thermosynechococcus sp. NK55a	Thermosynechococcus	Thermosynechococcus vulcanus NIES-2134	Synechococcus lividus
FFX45_00265	54749	56071	1323	-1	NA	TldD/PmbA family protein	Thermosynechococcus elongatus PKUAC-SCTE542	Cyanobacteria bacterium J003	Thermosynechococcus sp. NK55a	Thermosynechococcus vulcanus	Thermosynechococcus elongatus
FFX45_00270	56210	57082	873	1	NA	NAD-dependent epimerase/dehydratase family protein	Thermosynechococcus	Thermosynechococcus elongatus PKUAC-SCTE542	Thermosynechococcus sp. NK55a	Cyanobacteria bacterium J003	Synechococcus lividus
FFX45_00275	57079	57945	867	-1	NA	N-acetylmuramoyl-L-alanine amidase	Thermosynechococcus vulcanus	Thermosynechococcus elongatus	Thermosynechococcus sp. NK55a	Thermosynechococcus elongatus PKUAC-SCTE542
FFX45_00280	58015	59046	1032	1	aroF	3-deoxy-7-phosphoheptulonate synthase	Thermosynechococcus	Thermosynechococcus sp. NK55a	Nostoc sp. KVJ20	Nostoc sp. 'Peltigera membranacea cyanobiont' N6	Nostoc sp. 'Peltigera membranacea cyanobiont' 213	HGT: Others
FFX45_00285	59056	59556	501	1	NA	GNAT family N-acetyltransferase	Thermosynechococcus elongatus PKUAC-SCTE542	Cyanobacteria bacterium J003	Thermosynechococcus sp. NK55a	Thermosynechococcus	Synechococcus lividus
FFX45_00290	59537	59863	327	-1	NA	hypothetical protein	Thermosynechococcus elongatus PKUAC-SCTE542	Thermosynechococcus vulcanus	Thermosynechococcus sp. NK55a	Thermosynechococcus elongatus	Synechococcus lividus
FFX45_00295	59867	60415	549	-1	NA	redoxin domain-containing protein	Thermosynechococcus elongatus PKUAC-SCTE542	Thermosynechococcus elongatus	Thermosynechococcus sp. NK55a	Thermosynechococcus vulcanus	Cyanobacteria bacterium J003
FFX45_00305	60703	61401	699	-1	NA	DUF1449 family protein	Thermosynechococcus elongatus PKUAC-SCTE542	Thermosynechococcus elongatus	Thermosynechococcus vulcanus	Synechococcus lividus	Phormidium ambiguum
FFX45_00310	61406	62194	789	-1	NA	TIGR03943 family protein	Thermosynechococcus elongatus PKUAC-SCTE542	Thermosynechococcus	Thermosynechococcus sp. NK55a	Synechococcus lividus	Synechococcus sp. PCC 6312
FFX45_00315	62228	62746	519	-1	NA	cytochrome C	Cyanobacteria bacterium J003	Thermosynechococcus sp. NK55a	Thermosynechococcus vulcanus	Thermosynechococcus elongatus	Synechococcus lividus
FFX45_00320	62718	63092	375	-1	NA	DUF4346 domain-containing protein	Thermosynechococcus elongatus PKUAC-SCTE542	Thermosynechococcus sp. NK55a	Thermosynechococcus elongatus	Thermosynechococcus vulcanus	Synechococcus lividus
FFX45_00330	63304	65973	2670	-1	NA	DEAD/DEAH box helicase	Cyanobacteria bacterium J003	Thermosynechococcus vulcanus	Thermosynechococcus elongatus	Synechococcus sp. PCC 6312	Cyanothece sp. PCC 7425
FFX45_00335	65970	70262	4293	-1	NA	response regulator	Thermosynechococcus vulcanus	Thermosynechococcus elongatus	Cyanobacteria bacterium J003	Thermosynechococcus sp. NK55a	Synechococcus sp. PCC 6312
FFX45_00340	70281	73451	3171	-1	NA	HAMP domain-containing protein	Thermosynechococcus vulcanus	Thermosynechococcus elongatus	Cyanobacteria bacterium J003	Thermosynechococcus sp. NK55a	Synechococcus lividus
FFX45_00345	73651	74181	531	-1	NA	chemotaxis protein CheW	Thermosynechococcus elongatus PKUAC-SCTE542	Thermosynechococcus elongatus	Thermosynechococcus vulcanus	Thermosynechococcus sp. NK55a	Cyanobacteria bacterium J003
FFX45_00350	74186	74551	366	-1	NA	response regulator	Thermosynechococcus elongatus PKUAC-SCTE542	Thermosynechococcus elongatus	Thermosynechococcus vulcanus	Thermosynechococcus sp. NK55a	Synechococcus lividus
FFX45_00355	74632	75822	1191	-1	NA	response regulator	Thermosynechococcus sp. NK55a	Thermosynechococcus elongatus	Cyanobacteria bacterium J003	Thermosynechococcus vulcanus	Synechococcus lividus
FFX45_00360	75880	76515	636	-1	NA	MerR family transcriptional regulator	Thermosynechococcus elongatus PKUAC-SCTE542	Thermosynechococcus	Thermosynechococcus sp. NK55a	Cyanobacteria bacterium J003	Cyanothece sp. PCC 7425
FFX45_00365	76837	78159	1323	-1	aroA	3-phosphoshikimate 1-carboxyvinyltransferase	Thermosynechococcus elongatus PKUAC-SCTE542	Thermosynechococcus sp. NK55a	Thermosynechococcus elongatus	Cyanobacteria bacterium J003	Thermosynechococcus vulcanus
FFX45_00370	78208	78750	543	-1	NA	TIGR04376 family protein	Thermosynechococcus elongatus	Thermosynechococcus vulcanus	Thermosynechococcus sp. NK55a	Cyanobacteria bacterium J003	Synechococcus lividus
FFX45_00375	78765	79616	852	-1	NA	hypothetical protein	Thermosynechococcus sp. NK55a	Cyanobacteria bacterium J003	Thermosynechococcus elongatus	Thermosynechococcus vulcanus	Synechococcus lividus
FFX45_00380	79690	80706	1017	1	NA	alpha/beta fold hydrolase	Thermosynechococcus sp. NK55a	Thermosynechococcus vulcanus	Thermosynechococcus elongatus	Thermosynechococcus vulcanus NIES-2134	Cyanobacteria bacterium J003
FFX45_00390	80853	82757	1905	-1	sir	sulfite reductase, ferredoxin dependent	Thermosynechococcus vulcanus	Thermosynechococcus vulcanus NIES-2134	Thermosynechococcus elongatus	Thermosynechococcus sp. NK55a	Synechococcus lividus
FFX45_00395	82866	83042	177	-1	NA	hypothetical protein	Thermosynechococcus	Thermosynechococcus vulcanus NIES-2134	Cyanobacteria bacterium J003	Thermosynechococcus elongatus PKUAC-SCTE542	Thermosynechococcus sp. NK55a
FFX45_00400	83195	84634	1440	1	zds	9,9'-di-cis-zeta-carotene desaturase	Thermosynechococcus	Thermosynechococcus sp. NK55a	Cyanobacteria bacterium J003	Synechococcus lividus	Synechococcus sp. PCC 6312	HGT: Others
FFX45_00405	84631	85080	450	1	NA	hypothetical protein	Thermosynechococcus elongatus PKUAC-SCTE542	Thermosynechococcus sp. NK55a	Thermosynechococcus	Synechococcus lividus	Oscillatoria sp. PCC 10802
FFX45_00410	85088	86077	990	-1	NA	inorganic phosphate transporter	Thermosynechococcus elongatus PKUAC-SCTE542	Thermosynechococcus elongatus	Thermosynechococcus vulcanus	Thermosynechococcus sp. NK55a	Synechococcus lividus
FFX45_00415	86081	87466	1386	-1	thiC	phosphomethylpyrimidine synthase	Thermosynechococcus	Thermosynechococcus sp. NK55a	Thermosynechococcus sp. NK55a	Synechococcus lividus	Synechococcus lividus PCC 6715
FFX45_00420	87607	88542	936	-1	NA	septal ring lytic transglycosylase RlpA family protein	Thermosynechococcus elongatus PKUAC-SCTE542	Cyanobacteria bacterium J003	Thermosynechococcus sp. NK55a	Thermosynechococcus elongatus	Thermosynechococcus vulcanus
FFX45_00425	89062	90867	1806	1	NA	DUF2339 domain-containing protein	Thermosynechococcus sp. NK55a	Cyanobacteria bacterium J003	Thermosynechococcus vulcanus	Thermosynechococcus elongatus	Synechococcus lividus
FFX45_00430	90864	91499	636	1	pdxH	pyridoxamine 5'-phosphate oxidase	Thermosynechococcus elongatus PKUAC-SCTE542	Thermosynechococcus sp. NK55a	Thermosynechococcus	Synechococcus sp. PCC 6312	Cyanothece sp. PCC 7425
FFX45_00435	91536	91841	306	1	NA	urease subunit beta	Thermosynechococcus sp. NK55a	Thermosynechococcus	Thermosynechococcus elongatus PKUAC-SCTE542	Synechococcus lividus	Prochlorothrix hollandica
FFX45_00440	91875	92630	756	1	NA	HEAT repeat domain-containing protein	Thermosynechococcus elongatus PKUAC-SCTE542	Thermosynechococcus sp. NK55a	Thermosynechococcus elongatus	Thermosynechococcus vulcanus	Synechococcus lividus
FFX45_00445	92634	93440	807	1	NA	ABC transporter ATP-binding protein	Thermosynechococcus elongatus PKUAC-SCTE542	Cyanobacteria bacterium J003	Thermosynechococcus sp. NK55a	Thermosynechococcus	Thermosynechococcus vulcanus NIES-2134
FFX45_00450	93470	94633	1164	1	NA	glycosyltransferase family 4 protein	Thermosynechococcus sp. NK55a	Thermosynechococcus	Cyanobacteria bacterium J003	Synechococcus lividus	Synechococcus sp. PCC 6312	HGT: Others
FFX45_00455	94640	95539	900	-1	NA	50S ribosomal protein L11 methyltransferase	Thermosynechococcus elongatus	Thermosynechococcus vulcanus	Cyanobacteria bacterium J003	Thermosynechococcus sp. NK55a	Synechococcus lividus
FFX45_00460	95548	97131	1584	-1	NA	phosphoglycerate dehydrogenase	Thermosynechococcus elongatus PKUAC-SCTE542	Thermosynechococcus sp. NK55a	Cyanobacteria bacterium J003	Thermosynechococcus vulcanus	Thermosynechococcus elongatus
FFX45_00465	97301	98176	876	-1	NA	J domain-containing protein	Thermosynechococcus	Anabaena sp. CRKS33	Synechococcus sp. PCC 6312	Synechococcus sp. 63AY4M2	Synechococcus sp. 65AY6A5	HGT: Others
FFX45_00470	98209	100119	1911	-1	NA	type III-B CRISPR module RAMP protein Cmr6	Leptolyngbya sp. 'hensonii'	Prochlorothrix hollandica	Planktothrix agardhii	Planktothrix agardhii NIVA-CYA 126/8	Synechococcus sp. PCC 6312	HGT: Recent
FFX45_00475	100132	100521	390	-1	NA	hypothetical protein	Thermosynechococcus elongatus PKUAC-SCTE542	Planktothricoides sp. SR001	Chroococcidiopsis cubana	Microcystis wesenbergii TW10	Planktothrix agardhii NIES-204	HGT: Others
FFX45_00480	100511	101320	810	-1	cmr4	type III-B CRISPR module RAMP protein Cmr4	filamentous cyanobacterium CCP5	Leptolyngbya sp. 'hensonii'	Arthrospira	Limnospira maxima	Arthrospira	HGT: Recent	y
FFX45_00485	101393	102514	1122	-1	NA	CRISPR-associated protein	Gloeomargarita lithophora	Moorea producens	Planktothrix tepida	Hapalosiphon sp. MRB220	Tolypothrix campylonemoides	HGT: Recent
FFX45_00490	102562	105612	3051	-1	cas10	type III-B CRISPR-associated protein Cas10/Cmr2	Thermosynechococcus elongatus PKUAC-SCTE542	Gloeomargarita lithophora	Gloeomargarita lithophora Alchichica-D10	Planktothrix tepida	Tolypothrix campylonemoides	HGT: Others
FFX45_00495	105988	106425	438	-1	NA	hypothetical protein	Thermosynechococcus sp. NK55a	Cyanobacteria bacterium J003	Thermosynechococcus	Aphanothece hegewaldii	Gloeocapsa sp. PCC 73106	HGT: Others
FFX45_00500	106623	107762	1140	1	gshA	glutamate--cysteine ligase	Thermosynechococcus sp. NK55a	Cyanobacteria bacterium J003	Thermosynechococcus vulcanus	Thermosynechococcus elongatus	Synechococcus lividus
FFX45_00505	107765	108952	1188	1	NA	lipid-A-disaccharide synthase	Thermosynechococcus sp. NK55a	Cyanobacteria bacterium J003	Thermosynechococcus	Thermosynechococcus sp. NK55a	Synechococcus lividus
FFX45_00510	109003	109443	441	-1	NA	periplasmic heavy metal sensor	Thermosynechococcus elongatus PKUAC-SCTE542	Synechococcus lividus	Thermosynechococcus	Synechococcus sp. PCC 6312	Synechococcus sp. PCC 6312	HGT: Others
FFX45_00515	109515	109835	321	-1	NA	hypothetical protein	Thermosynechococcus elongatus PKUAC-SCTE542	Thermosynechococcus sp. NK55a	Thermosynechococcus elongatus	Thermosynechococcus vulcanus
FFX45_00520	109832	110437	606	-1	NA	sigma-70 family RNA polymerase sigma factor	Thermosynechococcus elongatus PKUAC-SCTE542	Thermosynechococcus sp. NK55a	Cyanobacteria bacterium J003	Thermosynechococcus elongatus	Thermosynechococcus vulcanus
FFX45_00530	111361	111762	402	1	NA	DUF3110 domain-containing protein	Thermosynechococcus sp. NK55a	Thermosynechococcus	Thermosynechococcus sp. NK55a	Synechococcus lividus	Synechococcus sp. PCC 6312
FFX45_00535	111763	112860	1098	1	NA	glycosyltransferase family 2 protein	Thermosynechococcus elongatus PKUAC-SCTE542	Thermosynechococcus	Thermosynechococcus sp. NK55a	Synechococcus lividus PCC 6715	Synechococcus lividus
FFX45_00540	112921	113295	375	-1	NA	DUF4278 domain-containing protein	Thermosynechococcus sp. NK55a	Cyanobacteria bacterium J003	Thermosynechococcus	Synechococcus lividus	Cyanothece sp. PCC 7425	HGT: Others
FFX45_00545	113469	115787	2319	1	NA	ATP-dependent helicase	Thermosynechococcus elongatus PKUAC-SCTE542	Cyanobacteria bacterium J003	Thermosynechococcus sp. NK55a	Thermosynechococcus elongatus	Thermosynechococcus vulcanus
FFX45_00550	115768	116406	639	-1	NA	hypothetical protein	Thermosynechococcus elongatus PKUAC-SCTE542	Thermosynechococcus sp. NK55a	Thermosynechococcus	Leptolyngbya boryana	Cyanobacteria
FFX45_00555	116454	117146	693	-1	NA	HAD family hydrolase	Thermosynechococcus elongatus PKUAC-SCTE542	Cyanobacteria bacterium J003	Thermosynechococcus sp. NK55a	Thermosynechococcus sp. NK55a	Thermosynechococcus vulcanus
FFX45_00560	117497	119971	2475	1	NA	ATP-dependent Clp protease ATP-binding subunit	Thermosynechococcus elongatus PKUAC-SCTE542	Thermosynechococcus sp. NK55a	Thermosynechococcus	Synechococcus sp. PCC 6312	Cyanothece sp. PCC 7425
FFX45_00565	119986	121707	1722	1	NA	transglutaminase	Thermosynechococcus elongatus PKUAC-SCTE542	Thermosynechococcus sp. NK55a	Cyanobacteria bacterium J003	Thermosynechococcus vulcanus	Thermosynechococcus elongatus
FFX45_00570	121714	121869	156	-1	NA	hypothetical protein	Thermosynechococcus sp. NK55a	Thermosynechococcus elongatus PKUAC-SCTE542	Cyanobacteria bacterium J003
FFX45_00575	121880	123691	1812	-1	lepA	elongation factor 4	Thermosynechococcus sp. NK55a	Thermosynechococcus	Cyanobacteria bacterium J003	Synechococcus lividus	Synechococcus sp. PCC 6312	HGT: Others
FFX45_00585	123953	125314	1362	1	NA	ATPase	Thermosynechococcus sp. NK55a	Thermosynechococcus vulcanus	Thermosynechococcus elongatus	Cyanobacteria bacterium J003	Thermosynechococcus vulcanus NIES-2134
FFX45_00590	125311	126387	1077	-1	NA	isocitrate/isopropylmalate dehydrogenase family protein	Thermosynechococcus elongatus PKUAC-SCTE542	Thermosynechococcus sp. NK55a	Thermosynechococcus	Synechococcus sp. PCC 6312	Pseudanabaena sp. PCC 7367
FFX45_00595	126446	126538	93	-1	NA	hypothetical protein	NA	NA	NA	NA	NA
FFX45_00600	126587	126886	300	-1	NA	30S ribosomal protein PSRP-3	Thermosynechococcus sp. NK55a	Thermosynechococcus elongatus PKUAC-SCTE542	Cyanobacteria bacterium J003	Thermosynechococcus elongatus	Thermosynechococcus vulcanus NIES-2134
FFX45_00605	127011	127775	765	1	NA	TIGR01548 family HAD-type hydrolase	Cyanobacteria bacterium J003	Thermosynechococcus sp. NK55a	Thermosynechococcus elongatus PKUAC-SCTE542	Thermosynechococcus vulcanus	Thermosynechococcus vulcanus NIES-2134
FFX45_00610	127708	128187	480	-1	rnhA	ribonuclease HI	Thermosynechococcus vulcanus	Cyanobacteria bacterium J003	Thermosynechococcus elongatus	Synechococcus lividus	Synechococcus elongatus PCC 11801	HGT: Others
FFX45_00615	128268	128666	399	-1	NA	50S ribosomal protein L7/L12	Thermosynechococcus elongatus PKUAC-SCTE542	Thermosynechococcus sp. NK55a	Thermosynechococcus	Desertifilum sp. IPPAS B-1220	Synechococcus lividus
FFX45_00620	128742	129269	528	-1	NA	50S ribosomal protein L10	Thermosynechococcus elongatus PKUAC-SCTE542	Thermosynechococcus	Thermosynechococcus elongatus BP-1	Cyanobacteria bacterium J003	Thermosynechococcus vulcanus NIES-2134
FFX45_00625	129448	130161	714	-1	NA	50S ribosomal protein L1	Thermosynechococcus	Thermosynechococcus sp. NK55a	Thermosynechococcus sp. NK55a	Synechococcus lividus	Microcoleus sp. PCC 7113
FFX45_00630	130250	130675	426	-1	rplK	50S ribosomal protein L11	Thermosynechococcus	Thermosynechococcus elongatus PKUAC-SCTE542	Synechococcus lividus	Oscillatoria sp. PCC 10802	Oscillatoriales cyanobacterium MTP1	HGT: Others
FFX45_00635	130690	131373	684	-1	nusG	transcription termination/antitermination protein NusG	Thermosynechococcus	Cyanobacteria bacterium J003	Thermosynechococcus sp. NK55a	Thermosynechococcus sp. NK55a	Synechococcus lividus
FFX45_00640	131404	131619	216	-1	secE	preprotein translocase subunit SecE	Thermosynechococcus elongatus PKUAC-SCTE542	Thermosynechococcus sp. NK55a	Thermosynechococcus	Synechococcus lividus	Cyanothece sp. PCC 7425
FFX45_00645	131715	132596	882	1	NA	alpha/beta hydrolase	Thermosynechococcus elongatus	Thermosynechococcus vulcanus	Thermosynechococcus sp. NK55a	Cyanobacteria bacterium J003	Synechococcus lividus
FFX45_00650	132603	133397	795	-1	NA	hypothetical protein	Thermosynechococcus elongatus PKUAC-SCTE542	Thermosynechococcus sp. NK55a	Cyanobacteria bacterium J003	Thermosynechococcus vulcanus	Thermosynechococcus elongatus
FFX45_00655	133526	136582	3057	1	NA	alpha-mannosidase	Thermosynechococcus sp. NK55a	Thermosynechococcus vulcanus	Thermosynechococcus elongatus	Cyanobacteria bacterium J003	Synechococcus lividus
FFX45_00665	137263	137379	117	-1	NA	helix-turn-helix domain-containing protein	NA	NA	NA	NA	NA
FFX45_00670	137471	137629	159	-1	NA	hypothetical protein	Thermosynechococcus elongatus PKUAC-SCTE542
FFX45_00675	137645	138799	1155	-1	NA	hypothetical protein	Sphaerospermopsis reniformis	Calothrix sp. NIES-2100	Desulfobacteraceae bacterium	Gammaproteobacteria bacterium RIFCSPHIGHO2_12_FULL_36_30	Acidobacteria bacterium RIFCSPLOWO2_02_FULL_67_36	HGT: Recent	y
FFX45_00680	138807	139487	681	-1	NA	class I SAM-dependent methyltransferase	Sphaerospermopsis reniformis	Firmicutes bacterium HGW-Firmicutes-1	Halomonas sp. BC04	Halomonas sp. BC04	Candidatus Nucleicultrix amoebiphila	HGT: Recent	y
FFX45_00685	139544	140599	1056	-1	pseI	pseudaminic acid synthase	Sphaerospermopsis reniformis	Calothrix sp. NIES-2100	Calothrix sp. NIES-2100	Bacillus aryabhattai	Bacillus caseinilyticus	HGT: Recent	y
FFX45_00690	140625	141716	1092	-1	pseG	UDP-2,4-diacetamido-2,4, 6-trideoxy-beta-L-altropyranose hydrolase	Sphaerospermopsis reniformis	Calothrix sp. NIES-2100	Calothrix sp. NIES-2100	Cohnella sp. K2E09-144	Geopsychrobacter electrodiphilus	HGT: Recent	y
FFX45_00695	141796	142503	708	-1	pseF	pseudaminic acid cytidylyltransferase	Thermosynechococcus elongatus PKUAC-SCTE542	Synechococcus lividus	Sulfuricella denitrificans	Laribacter hongkongensis	Massilia phosphatilytica	HGT: Others
FFX45_00700	142552	142680	129	1	NA	DUF29 domain-containing protein	NA	NA	NA	NA	NA
FFX45_00705	142673	143572	900	1	NA	histone deacetylase	Thermosynechococcus vulcanus NIES-2134	Thermosynechococcus vulcanus	Cyanobacteria bacterium J003	Thermosynechococcus sp. NK55a	Synechococcus lividus
FFX45_00710	143550	144284	735	-1	NA	FkbM family methyltransferase	Nitrosospira lacus	Nitrosospira sp. Nsp13	Nitrosospira	Thiotrichales bacterium	Actinobacteria bacterium	HGT: Recent
FFX45_00720	145250	145921	672	-1	NA	class I SAM-dependent methyltransferase	Pseudanabaena sp. BC1403	Candidatus Peribacteria bacterium RIFCSPHIGHO2_02_FULL_53_20	Inquilinus limosus	Inquilinus limosus	Candidatus Peribacteria bacterium RIFCSPHIGHO2_02_FULL_53_20	HGT: Recent
FFX45_00725	145923	147374	1452	-1	NA	DUF354 domain-containing protein	Moorea producens	Moorea bouillonii	Lamprocystis purpurea	Moorea producens	Moorea producens	HGT: Recent
FFX45_00730	147653	148681	1029	1	pseB	UDP-N-acetylglucosamine 4,6-dehydratase (inverting)	Euhalothece sp. KZN 001	Massilia putida	Moorea producens	Achromobacter xylosoxidans	Achromobacter xylosoxidans	HGT: Recent
FFX45_00735	148682	149845	1164	1	pseC	UDP-4-amino-4, 6-dideoxy-N-acetyl-beta-L-altrosamine transaminase	Moorea producens	Moorea producens	Cyanobacteria bacterium J007	Synechococcus sp. NKBG15041c	Synechococcus sp. NIES-970	HGT: Recent
FFX45_00745	150601	150861	261	-1	yidD	membrane protein insertion efficiency factor YidD	Thermosynechococcus elongatus PKUAC-SCTE542	Thermosynechococcus vulcanus	Thermosynechococcus elongatus	Cyanobacteria bacterium J003	Thermosynechococcus sp. NK55a
FFX45_00750	150904	151689	786	-1	cobM	precorrin-4 C(11)-methyltransferase	Thermosynechococcus elongatus PKUAC-SCTE542	Thermosynechococcus	Thermosynechococcus vulcanus NIES-2134	Thermosynechococcus sp. NK55a	Thermosynechococcus sp. NK55a
FFX45_00755	151788	152387	600	1	NA	DJ-1/PfpI family protein	Thermosynechococcus sp. NK55a	Thermosynechococcus vulcanus NIES-2134	Thermosynechococcus vulcanus	Thermosynechococcus elongatus	Thermosynechococcus elongatus PKUAC-SCTE542
FFX45_00760	152400	152978	579	1	NA	hypothetical protein	Thermosynechococcus elongatus PKUAC-SCTE542	Thermosynechococcus sp. NK55a	Thermosynechococcus vulcanus	Thermosynechococcus elongatus	Synechococcus lividus
FFX45_00765	153013	154614	1602	-1	NA	hypothetical protein	Cyanobacteria bacterium J003	Thermosynechococcus sp. NK55a	Thermosynechococcus vulcanus	Thermosynechococcus elongatus
FFX45_00770	155028	156854	1827	1	NA	ABC transporter ATP-binding protein	Thermosynechococcus elongatus PKUAC-SCTE542	Thermosynechococcus vulcanus	Thermosynechococcus elongatus	Cyanobacteria bacterium J003	Thermosynechococcus sp. NK55a
FFX45_00775	156826	157989	1164	-1	NA	MFS transporter	Thermosynechococcus sp. NK55a	Cyanobacteria bacterium J003	Thermosynechococcus vulcanus NIES-2134	Thermosynechococcus vulcanus	Desertifilum sp. IPPAS B-1220
FFX45_00780	158056	159039	984	1	NA	AEC family transporter	Thermosynechococcus elongatus	Thermosynechococcus vulcanus	Thermosynechococcus sp. NK55a	Cyanobacteria bacterium J003	Synechococcus lividus
FFX45_00785	159123	160487	1365	1	NA	type IV pilus twitching motility protein PilT	Synechococcus lividus	Acaryochloris marina	Acaryochloris sp. CCMEE 5410	Scytonema millei	Chlorogloea sp. CCALA 695	HGT: Recent
FFX45_00790	160417	161220	804	1	NA	circadian clock protein KaiB	Thermosynechococcus elongatus PKUAC-SCTE542	Thermosynechococcus vulcanus	Cyanobacteria bacterium J003	Thermosynechococcus elongatus	Thermosynechococcus vulcanus NIES-2134
FFX45_00795	161225	162052	828	1	NA	deoxyribodipyrimidine photo-lyase	Thermosynechococcus elongatus PKUAC-SCTE542	Thermosynechococcus sp. NK55a	Thermosynechococcus elongatus	Thermosynechococcus vulcanus	Chloroflexi bacterium
FFX45_00800	162055	162492	438	-1	NA	ATP-binding protein	Thermosynechococcus elongatus PKUAC-SCTE542	Thermosynechococcus elongatus	Cyanobacteria bacterium J003	Thermosynechococcus sp. NK55a	Thermosynechococcus vulcanus
FFX45_00805	162727	163671	945	-1	NA	branched-chain amino acid ABC transporter permease	Cyanobacteria bacterium J003	Thermosynechococcus sp. NK55a	Thermosynechococcus	Thermosynechococcus sp. NK55a	Synechococcus lividus
FFX45_00810	163680	163976	297	-1	NA	hypothetical protein	Thermosynechococcus elongatus PKUAC-SCTE542	Thermosynechococcus	Thermosynechococcus sp. NK55a	Synechococcus	Synechococcus sp. JA-2-3B'a(2-13)
FFX45_00815	163991	165232	1242	-1	NA	hypothetical protein	Thermosynechococcus elongatus PKUAC-SCTE542	Thermosynechococcus sp. NK55a	Thermosynechococcus vulcanus NIES-2134	Thermosynechococcus vulcanus	Cyanobacteria bacterium J003
FFX45_00820	165281	165889	609	-1	NA	hypothetical protein	Thermosynechococcus elongatus	Thermosynechococcus vulcanus	Thermosynechococcus sp. NK55a	Synechococcus sp. JA-2-3B'a(2-13)	Synechococcus
FFX45_00825	166064	167074	1011	1	NA	isochorismatase	Thermosynechococcus sp. NK55a	Chlorogloeopsis fritschii	Calothrix sp. NIES-3974	cyanobacterium PCC 7702	Roseofilum reptotaenium AO1-A	HGT: Others
FFX45_00830	167152	168192	1041	1	NA	class 1 fructose-bisphosphatase	Thermosynechococcus elongatus PKUAC-SCTE542	Thermosynechococcus sp. NK55a	Thermosynechococcus elongatus	Thermosynechococcus vulcanus	Synechococcus lividus
FFX45_00835	168203	169732	1530	1	NA	glucose-6-phosphate dehydrogenase	Thermosynechococcus elongatus	Thermosynechococcus vulcanus	Thermosynechococcus sp. NK55a	Cyanobacteria bacterium J003	Synechococcus lividus
FFX45_00840	169799	171133	1335	1	opcA	glucose-6-phosphate dehydrogenase assembly protein OpcA	Thermosynechococcus sp. NK55a	Thermosynechococcus elongatus	Thermosynechococcus vulcanus	Synechococcus sp. PCC 6312	Acaryochloris sp. RCC1774
FFX45_00845	171145	173394	2250	1	NA	sodium:calcium exchanger	Cyanobacteria bacterium J003	Thermosynechococcus sp. NK55a	Thermosynechococcus vulcanus	Thermosynechococcus elongatus	Synechococcus lividus
FFX45_00850	173643	174728	1086	1	NA	hypothetical protein	Bacteroidetes bacterium GWF2_35_48	Bacteroides clarus				HGT: Recent	y
FFX45_00855	174874	175719	846	-1	NA	EcsC family protein	Thermosynechococcus elongatus PKUAC-SCTE542	Thermosynechococcus elongatus	Thermosynechococcus vulcanus	Thermosynechococcus vulcanus NIES-2134	Synechococcus lividus
FFX45_00865	175935	176507	573	-1	NA	Uma2 family endonuclease	Synechococcus sp. JA-2-3B'a(2-13)	Synechococcus sp. JA-3-3Ab	Synechococcus sp. 65AY6A5	Synechococcus sp. JA-3-3Ab	Synechococcus sp. 65AY6A5	HGT: Recent
FFX45_00870	176642	178555	1914	-1	mnmG	tRNA uridine-5-carboxymethylaminomethyl(34) synthesis enzyme MnmG	Thermosynechococcus elongatus PKUAC-SCTE542	Thermosynechococcus elongatus	Thermosynechococcus vulcanus	Cyanobacteria bacterium J003	Synechococcus lividus
FFX45_00875	178584	178874	291	-1	NA	YggT family protein	Thermosynechococcus	Thermosynechococcus sp. NK55a	Synechococcus lividus	Oscillatoria acuminata	Cyanobacteria bacterium J007	HGT: Others
FFX45_00880	179167	179979	813	1	NA	hypothetical protein	Thermosynechococcus elongatus PKUAC-SCTE542	Cyanobacteria bacterium J003	Thermosynechococcus sp. NK55a	Thermosynechococcus sp. NK55a	Thermosynechococcus
FFX45_00885	180049	180870	822	-1	NA	hypothetical protein	Synechococcus lividus	Synechococcus sp. PCC 7502	Geminocystis sp. NIES-3708	Candidatus Altiarchaeales archaeon HGW-Altiarchaeales-1	Candidatus Magnetoovum chiemensis	HGT: Recent
FFX45_00890	180878	181855	978	-1	dcm	DNA (cytosine-5-)-methyltransferase	Thermosynechococcus elongatus PKUAC-SCTE542	Synechococcus lividus	Synechococcus sp. PCC 7502	Chloroflexus islandicus	candidate division WOR-1 bacterium RIFCSPHIGHO2_01_FULL_53_15	HGT: Others
FFX45_00895	181897	182529	633	-1	ruvA	Holliday junction branch migration protein RuvA	Thermosynechococcus elongatus PKUAC-SCTE542	Thermosynechococcus sp. NK55a	Thermosynechococcus elongatus	Thermosynechococcus vulcanus	Synechococcus lividus
FFX45_00905	182785	184128	1344	1	NA	adenylosuccinate synthase	Thermosynechococcus elongatus PKUAC-SCTE542	Thermosynechococcus	Thermosynechococcus sp. NK55a	Fischerella muscicola	Mastigocladus laminosus
FFX45_00910	184143	184448	306	1	rplY	50S ribosomal protein L25	Thermosynechococcus elongatus PKUAC-SCTE542	Thermosynechococcus	Thermosynechococcus sp. NK55a	Synechococcus lividus	Synechococcus sp. PCC 6312
FFX45_00915	184500	185966	1467	1	NA	TldD/PmbA family protein	Thermosynechococcus sp. NK55a	Cyanobacteria bacterium J003	Thermosynechococcus vulcanus	Thermosynechococcus elongatus	Synechococcus lividus
FFX45_00920	186201	188060	1860	-1	NA	ATP-dependent metallopeptidase FtsH/Yme1/Tma family protein	Thermosynechococcus sp. NK55a	Thermosynechococcus	Thermosynechococcus elongatus PKUAC-SCTE542	Synechococcus lividus	Cyanothece sp. PCC 7425
FFX45_00925	188248	189361	1114	1	NA	peptide chain release factor 2	Cyanobacteria bacterium J003	Thermosynechococcus vulcanus	Thermosynechococcus sp. NK55a	Synechococcus lividus	Chlorogloeopsis fritschii
FFX45_00930	189417	189833	417	-1	NA	F0F1 ATP synthase subunit epsilon	Thermosynechococcus elongatus PKUAC-SCTE542	Thermosynechococcus	Thermosynechococcus vulcanus	Synechococcus sp. PCC 6312	Oscillatoria sp. PCC 10802
FFX45_00935	189901	191349	1449	-1	atpD	F0F1 ATP synthase subunit beta	Thermosynechococcus elongatus PKUAC-SCTE542	Thermosynechococcus sp. NK55a	Thermosynechococcus	Synechococcus lividus	Synechococcus sp. PCC 6312
FFX45_00940	191578	191772	195	-1	NA	DUF2862 domain-containing protein	Thermosynechococcus elongatus PKUAC-SCTE542	Thermosynechococcus elongatus BP-1	Thermosynechococcus	Thermosynechococcus sp. NK55a	Synechococcus lividus
FFX45_00945	191845	192876	1032	1	NA	D-alanine--D-alanine ligase	Thermosynechococcus elongatus PKUAC-SCTE542	Thermosynechococcus sp. NK55a	Thermosynechococcus vulcanus	Thermosynechococcus elongatus	Synechococcus lividus
FFX45_00950	192983	193516	534	1	NA	4Fe-4S binding protein	Thermosynechococcus sp. NK55a	Thermosynechococcus elongatus PKUAC-SCTE542	Cyanobacteria bacterium J003	Thermosynechococcus elongatus	Thermosynechococcus vulcanus
FFX45_00955	193565	194059	495	1	NA	isoprenylcysteine carboxylmethyltransferase family protein	Thermosynechococcus vulcanus	Thermosynechococcus elongatus	Thermosynechococcus vulcanus NIES-2134	Thermosynechococcus sp. NK55a	Thermosynechococcus elongatus PKUAC-SCTE542
FFX45_00960	194149	196872	2724	1	NA	CBS domain-containing protein	Thermosynechococcus elongatus PKUAC-SCTE542	Thermosynechococcus elongatus	Thermosynechococcus sp. NK55a	Thermosynechococcus vulcanus	Synechococcus lividus
FFX45_00965	196869	197804	936	1	NA	DNA polymerase III subunit delta'	Thermosynechococcus elongatus PKUAC-SCTE542	Thermosynechococcus	Thermosynechococcus sp. NK55a	Synechococcus lividus	Synechococcus sp. PCC 6312
FFX45_00970	197830	199083	1254	1	NA	efflux RND transporter periplasmic adaptor subunit	Cyanobacteria bacterium J003	Thermosynechococcus sp. NK55a	Thermosynechococcus elongatus PKUAC-SCTE542	Thermosynechococcus vulcanus	Thermosynechococcus elongatus
FFX45_00975	199092	200600	1509	-1	NA	hypothetical protein	Thermosynechococcus vulcanus	Thermosynechococcus elongatus	Thermosynechococcus sp. NK55a	Cyanobacteria bacterium J003	Synechococcus lividus
FFX45_00980	200977	201309	333	1	NA	hypothetical protein	Thermosynechococcus sp. NK55a	Cyanobacteria bacterium J003	Thermosynechococcus	Thermosynechococcus elongatus PKUAC-SCTE542	Thermosynechococcus sp. NK55a
FFX45_00985	201363	201710	348	1	NA	hypothetical protein	Thermosynechococcus elongatus PKUAC-SCTE542	Thermosynechococcus sp. NK55a	Thermosynechococcus sp. NK55a	Thermosynechococcus elongatus	Thermosynechococcus vulcanus
FFX45_00990	201776	202846	1071	1	NA	Fe(3+) ABC transporter substrate-binding protein	Thermosynechococcus elongatus PKUAC-SCTE542	Thermosynechococcus sp. NK55a	Thermosynechococcus vulcanus	Thermosynechococcus elongatus	Synechococcus lividus
FFX45_00995	202885	203880	996	1	NA	cobalamin biosynthesis protein	Thermosynechococcus sp. NK55a	Thermosynechococcus vulcanus	Thermosynechococcus elongatus	Synechococcus lividus	Synechococcus elongatus PCC 11801
FFX45_01000	204405	205250	846	1	NA	EAL domain-containing protein	Thermosynechococcus elongatus PKUAC-SCTE542	Synechococcus lividus	Synechococcus sp. PCC 6312	Neosynechococcus sphagnicola	Calothrix sp. NIES-2100	HGT: Others
FFX45_01005	205417	206601	1185	1	NA	hypothetical protein	Cyanobacteria bacterium J003	Thermosynechococcus sp. NK55a	Thermosynechococcus sp. NK55a	Thermosynechococcus elongatus	Thermosynechococcus vulcanus
FFX45_01010	206615	207520	906	-1	NA	7-carboxy-7-deazaguanine synthase QueE	Thermosynechococcus elongatus PKUAC-SCTE542	Thermosynechococcus elongatus	Thermosynechococcus vulcanus
FFX45_01015	207509	208432	924	1	NA	DUF928 domain-containing protein	Thermosynechococcus elongatus PKUAC-SCTE542	Thermosynechococcus sp. NK55a	Thermosynechococcus elongatus	Thermosynechococcus vulcanus	Synechococcus lividus
FFX45_01020	208532	209095	564	1	NA	hypothetical protein	Thermosynechococcus elongatus PKUAC-SCTE542	Thermosynechococcus elongatus	Thermosynechococcus vulcanus	Thermosynechococcus sp. NK55a	Cyanobacteria bacterium J003
FFX45_01025	209088	209699	612	1	NA	dephospho-CoA kinase	Thermosynechococcus elongatus PKUAC-SCTE542	Cyanobacteria bacterium J003	Thermosynechococcus sp. NK55a	Thermosynechococcus	Thermosynechococcus vulcanus NIES-2134
FFX45_01030	209670	211862	2193	-1	NA	GAF domain-containing protein	Thermosynechococcus elongatus PKUAC-SCTE542	Thermosynechococcus sp. NK55a	Cyanobacteria bacterium J003	Thermosynechococcus elongatus	Thermosynechococcus vulcanus
FFX45_01035	212021	215698	3678	1	cobN	cobaltochelatase subunit CobN	Thermosynechococcus vulcanus	Thermosynechococcus elongatus	Thermosynechococcus sp. NK55a	Cyanobacteria bacterium J003	Synechococcus lividus
FFX45_01040	215709	216251	543	-1	NA	biotin transporter BioY	Thermosynechococcus elongatus PKUAC-SCTE542	Thermosynechococcus	Synechococcus lividus	Synechococcus lividus PCC 6715	Thermosynechococcus sp. NK55a
FFX45_01045	216326	216700	375	-1	NA	FHA domain-containing protein	Thermosynechococcus	Thermosynechococcus sp. NK55a	Synechococcus lividus
FFX45_01050	217086	218384	1299	1	NA	HlyD family efflux transporter periplasmic adaptor subunit	Thermosynechococcus elongatus PKUAC-SCTE542	Thermosynechococcus vulcanus	Thermosynechococcus elongatus	Thermosynechococcus sp. NK55a	Microcoleus sp. PCC 7113
FFX45_01055	218548	220383	1836	1	NA	NAD(P)H-quinone oxidoreductase subunit F	Thermosynechococcus elongatus PKUAC-SCTE542	Thermosynechococcus vulcanus	Thermosynechococcus elongatus	Thermosynechococcus sp. NK55a	Oscillatoriales cyanobacterium JSC-12
FFX45_01060	220410	221885	1476	1	NA	NADH-quinone oxidoreductase subunit M	Thermosynechococcus sp. NK55a	Cyanobacteria bacterium J003	Thermosynechococcus elongatus	Thermosynechococcus vulcanus NIES-2134	Thermosynechococcus vulcanus
FFX45_01065	221901	223214	1314	1	NA	CO2 hydration protein	Thermosynechococcus	Thermosynechococcus sp. NK55a	Thermosynechococcus elongatus PKUAC-SCTE542	Oscillatoriales cyanobacterium MTP1	Synechococcus sp. JA-2-3B'a(2-13)
FFX45_01070	223311	223574	264	1	grxC	glutaredoxin 3	Thermosynechococcus elongatus PKUAC-SCTE542	Thermosynechococcus sp. NK55a	Thermosynechococcus	Cyanobacteria bacterium J003	Gloeocapsopsis sp. AAB1 = 1H9
FFX45_01075	223585	224541	957	1	gshB	glutathione synthase	Thermosynechococcus	Thermosynechococcus sp. NK55a	Cyanobacteria bacterium J003	Synechococcus lividus	Oscillatoriales cyanobacterium MTP1	HGT: Others
FFX45_01080	224609	225622	1014	1	NA	site-specific DNA-methyltransferase	Thermosynechococcus elongatus PKUAC-SCTE542	Synechococcus sp. PCC 7502	Gloeomargarita lithophora	Cyanothece sp. PCC 7425	Leptolyngbya frigida	HGT: Others
FFX45_01085	225629	226294	666	1	NA	hypothetical protein	Thermosynechococcus elongatus PKUAC-SCTE542	Synechococcus sp. PCC 7502	Deltaproteobacteria bacterium	candidate division WOR-1 bacterium RIFCSPHIGHO2_01_FULL_53_15	Candidatus Promineofilum breve	HGT: Others
FFX45_01090	226440	227843	1404	1	leuC	3-isopropylmalate dehydratase large subunit	Thermosynechococcus sp. NK55a	Thermosynechococcus elongatus PKUAC-SCTE542	Thermosynechococcus elongatus	Thermosynechococcus vulcanus	Thermosynechococcus vulcanus NIES-2134
FFX45_01095	227983	228384	402	1	NA	hypothetical protein	Thermosynechococcus sp. NK55a	Thermosynechococcus vulcanus	Thermosynechococcus elongatus
FFX45_01100	228390	229091	702	-1	NA	MgtC/SapB family protein	Thermosynechococcus elongatus PKUAC-SCTE542	Synechococcus lividus	Fischerella thermalis	Oscillatoriales cyanobacterium JSC-12	Leptolyngbya sp. O-77	HGT: Others
FFX45_01105	229095	230471	1377	-1	mgtE	magnesium transporter	Thermosynechococcus elongatus PKUAC-SCTE542	Chroococcidiopsis sp. TS-821	Leptolyngbya sp. O-77	Chroogloeocystis siderophila	Calothrix sp. NIES-3974	HGT: Others
FFX45_01110	230485	230745	261	-1	NA	hypothetical protein	Thermosynechococcus elongatus PKUAC-SCTE542
FFX45_01115	231658	235380	3723	1	NA	EAL domain-containing protein	Thermosynechococcus elongatus PKUAC-SCTE542	Thermosynechococcus elongatus	Thermosynechococcus vulcanus	Thermosynechococcus sp. NK55a	Synechococcus lividus
FFX45_01120	235377	235826	450	-1	NA	hypothetical protein	Thermosynechococcus sp. NK55a	Cyanobacteria bacterium J003	Thermosynechococcus elongatus PKUAC-SCTE542	Thermosynechococcus	Synechococcus lividus
FFX45_01125	235836	237005	1170	-1	NA	cysteine desulfurase	Thermosynechococcus elongatus PKUAC-SCTE542	Thermosynechococcus vulcanus	Thermosynechococcus elongatus	Thermosynechococcus sp. NK55a	Cyanobacteria bacterium J003
FFX45_01130	237060	237290	231	-1	NA	hypothetical protein	Thermosynechococcus elongatus PKUAC-SCTE542	Synechococcus lividus
FFX45_01135	237426	238631	1206	-1	NA	ribonuclease Z	Thermosynechococcus elongatus PKUAC-SCTE542	Thermosynechococcus	Thermosynechococcus sp. NK55a	Cyanobacteria bacterium J003
FFX45_01140	238634	239281	648	-1	NA	DUF3386 domain-containing protein	Thermosynechococcus elongatus PKUAC-SCTE542	Thermosynechococcus	Thermosynechococcus sp. NK55a	Synechococcus lividus	Cyanothece sp. PCC 7425
FFX45_01145	239445	239978	534	1	NA	P-loop NTPase family protein	Thermosynechococcus elongatus PKUAC-SCTE542	Thermosynechococcus sp. NK55a	Thermosynechococcus	Synechococcus lividus	Leptolyngbya sp. O-77
FFX45_01150	239988	240875	888	-1	NA	alpha/beta fold hydrolase	Thermosynechococcus elongatus	Thermosynechococcus vulcanus	Thermosynechococcus sp. NK55a	Thermosynechococcus vulcanus NIES-2134	Cyanobacteria bacterium J003
FFX45_01155	241029	241226	198	-1	NA	hypothetical protein	Thermosynechococcus elongatus PKUAC-SCTE542	Thermosynechococcus sp. NK55a	Thermosynechococcus	Synechococcus lividus
FFX45_01160	241347	242159	813	-1	NA	carbon-nitrogen hydrolase family protein	Thermosynechococcus elongatus PKUAC-SCTE542	Thermosynechococcus	Thermosynechococcus sp. NK55a	Synechococcus lividus	Synechococcus sp. PCC 6312
FFX45_01165	242220	242417	198	-1	NA	hypothetical protein	Thermosynechococcus elongatus PKUAC-SCTE542	Thermosynechococcus sp. NK55a	Thermosynechococcus	Synechococcus lividus
FFX45_01170	242862	243926	1065	-1	queA	tRNA preQ1(34) S-adenosylmethionine ribosyltransferase-isomerase QueA	Thermosynechococcus sp. NK55a	Thermosynechococcus elongatus	Thermosynechococcus vulcanus	Synechococcus lividus	Cyanothece sp. PCC 7425
FFX45_01175	243926	245872	1947	-1	NA	serine/threonine-protein phosphatase	Thermosynechococcus vulcanus	Thermosynechococcus elongatus	Thermosynechococcus vulcanus NIES-2134	Thermosynechococcus sp. NK55a	Cylindrospermum sp. NIES-4074
FFX45_01180	246248	248566	2319	1	NA	diguanylate cyclase	Thermosynechococcus elongatus PKUAC-SCTE542	Thermosynechococcus sp. NK55a	Cyanobacteria bacterium J003	Thermosynechococcus vulcanus	Thermosynechococcus elongatus
FFX45_01185	248561	249823	1263	-1	NA	hypothetical protein	Cyanobacteria bacterium J003	Thermosynechococcus sp. NK55a	Thermosynechococcus elongatus	Thermosynechococcus vulcanus	Synechococcus lividus
FFX45_01190	249881	251611	1731	1	NA	ABC transporter ATP-binding protein	Cyanobacteria bacterium J003	Thermosynechococcus sp. NK55a	Thermosynechococcus sp. NK55a	Thermosynechococcus vulcanus	Thermosynechococcus vulcanus NIES-2134
FFX45_01195	251612	252472	861	1	NA	3'(2'),5'-bisphosphate nucleotidase CysQ	Cyanobacteria bacterium J003	Thermosynechococcus sp. NK55a	Thermosynechococcus vulcanus	Thermosynechococcus elongatus	Microcoleus vaginatus
FFX45_01200	252501	253880	1380	1	ftsY	signal recognition particle-docking protein FtsY	Thermosynechococcus elongatus PKUAC-SCTE542	Thermosynechococcus vulcanus	Cyanobacteria bacterium J003	Thermosynechococcus elongatus	Thermosynechococcus sp. NK55a
FFX45_01205	253877	255076	1200	1	NA	LL-diaminopimelate aminotransferase	Thermosynechococcus sp. NK55a	Thermosynechococcus vulcanus	Synechococcus lividus	Calothrix sp. NIES-3974	Cyanothece sp. PCC 7425	HGT: Others
FFX45_01210	255236	255940	705	-1	fabG	3-oxoacyl-ACP reductase FabG	Thermosynechococcus elongatus PKUAC-SCTE542	Cyanobacteria bacterium J003	Thermosynechococcus sp. NK55a	Thermosynechococcus	Synechococcus lividus
FFX45_01215	255937	256653	717	-1	NA	D-alanyl-D-alanine carboxypeptidase family protein	Thermosynechococcus elongatus PKUAC-SCTE542	Thermosynechococcus vulcanus	Thermosynechococcus elongatus	Cyanobacteria bacterium J003	Thermosynechococcus sp. NK55a
FFX45_01220	256695	258803	2109	-1	NA	tetratricopeptide repeat protein	Thermosynechococcus vulcanus	Thermosynechococcus elongatus	Cyanobacteria bacterium J003	Thermosynechococcus sp. NK55a	Synechococcus lividus PCC 6715
FFX45_01230	259257	259706	450	1	NA	YtxH domain-containing protein	Thermosynechococcus elongatus PKUAC-SCTE542	Thermosynechococcus elongatus	Thermosynechococcus vulcanus
FFX45_01235	259895	260935	1041	1	NA	rod shape-determining protein	Thermosynechococcus sp. NK55a	Thermosynechococcus	Synechococcus sp. PCC 6312	Cyanothece sp. PCC 7425	Acaryochloris sp. RCC1774	HGT: Others
FFX45_01240	260948	261712	765	1	NA	rod shape-determining protein MreC	Thermosynechococcus elongatus PKUAC-SCTE542	Thermosynechococcus sp. NK55a	Thermosynechococcus vulcanus	Thermosynechococcus elongatus	Synechococcus lividus
FFX45_01245	261678	262205	528	1	mreD	rod shape-determining protein MreD	Thermosynechococcus sp. NK55a	Thermosynechococcus elongatus PKUAC-SCTE542	Thermosynechococcus	Synechococcus lividus	Cyanothece sp. PCC 7425
FFX45_01250	262282	262806	525	-1	NA	alpha/beta hydrolase	Thermosynechococcus elongatus PKUAC-SCTE542	Thermosynechococcus sp. NK55a	Thermosynechococcus elongatus	Thermosynechococcus vulcanus	Synechococcus lividus
FFX45_01255	262936	264285	1350	1	rlmD	23S rRNA (uracil(1939)-C(5))-methyltransferase RlmD	Thermosynechococcus sp. NK55a	Thermosynechococcus vulcanus	Thermosynechococcus elongatus	Synechococcus lividus	Synechococcus sp. PCC 6312
FFX45_01260	264268	264930	663	-1	NA	transferase	Thermosynechococcus elongatus PKUAC-SCTE542	Thermosynechococcus	Cyanobacteria bacterium J003	Thermosynechococcus sp. NK55a	Synechococcus lividus
FFX45_01265	264952	266910	1959	-1	NA	carbon dioxide concentrating mechanism protein CcmM	Thermosynechococcus sp. NK55a	Thermosynechococcus elongatus PKUAC-SCTE542	Cyanobacteria bacterium J003	Thermosynechococcus	Synechococcus lividus
FFX45_01270	266929	267228	300	-1	NA	carbon dioxide concentrating mechanism protein CcmL	Thermosynechococcus elongatus PKUAC-SCTE542	Thermosynechococcus elongatus BP-1	Thermosynechococcus	Thermosynechococcus sp. NK55a	Synechococcus lividus
FFX45_01275	267228	267569	342	-1	NA	carbon dioxide-concentrating mechanism protein CcmK	Synechococcaceae	Cyanobacteria	Leptolyngbya sp. PCC 6406	Leptolyngbyaceae	Kamptonema
FFX45_01280	267666	267974	309	-1	NA	carbon dioxide-concentrating mechanism protein CcmK	Synechococcaceae	Thermosynechococcus elongatus BP-1	Thermosynechococcus elongatus BP-1	Neosynechococcus sphagnicola	Leptolyngbya sp. Heron Island J
FFX45_01285	268384	270606	2223	-1	NA	hypothetical protein	Thermosynechococcus elongatus PKUAC-SCTE542	Thermosynechococcus elongatus	Thermosynechococcus vulcanus	Cyanobacteria bacterium J003	Thermosynechococcus sp. NK55a
FFX45_01290	270713	271858	1146	1	NA	hypothetical protein	Thermosynechococcus elongatus	Thermosynechococcus vulcanus	Thermosynechococcus vulcanus NIES-2134
FFX45_01295	271794	273728	1935	-1	NA	AarF/ABC1/UbiB kinase family protein	Thermosynechococcus sp. NK55a	Cyanobacteria bacterium J003	Thermosynechococcus elongatus	Thermosynechococcus vulcanus NIES-2134	Thermosynechococcus vulcanus
FFX45_01300	273791	274684	894	1	rfbD	dTDP-4-dehydrorhamnose reductase	Thermosynechococcus vulcanus NIES-2134	Thermosynechococcus	Thermosynechococcus sp. NK55a	Cyanobacteria bacterium J003	Synechococcus lividus
FFX45_01305	274681	278109	3429	-1	mfd	transcription-repair coupling factor	Thermosynechococcus elongatus	Thermosynechococcus vulcanus	Thermosynechococcus sp. NK55a	Cyanobacteria bacterium J003	Synechococcus lividus
FFX45_01310	278422	279240	819	1	tatC	twin-arginine translocase subunit TatC	Thermosynechococcus elongatus PKUAC-SCTE542	Thermosynechococcus sp. NK55a	Thermosynechococcus elongatus	Thermosynechococcus vulcanus	Synechococcus lividus
FFX45_01315	279436	279771	336	1	NA	carbon dioxide-concentrating mechanism protein CcmK	Thermosynechococcus sp. NK55a	Thermosynechococcus elongatus	Thermosynechococcus vulcanus	Thermosynechococcus elongatus PKUAC-SCTE542	Synechococcus lividus
FFX45_01320	279916	280119	204	-1	NA	photosystem I reaction center subunit XII	Thermosynechococcus	Thermosynechococcus elongatus PKUAC-SCTE542	Synechococcus lividus	Oscillatoriales cyanobacterium JSC-12	Leptolyngbya sp.	HGT: Others
FFX45_01325	280262	280747	486	-1	apcB	allophycocyanin subunit beta	Thermosynechococcus elongatus PKUAC-SCTE542	Thermosynechococcus	Thermosynechococcus elongatus BP-1	Synechococcus lividus	Synechococcus sp. PCC 6312
FFX45_01330	280807	281292	486	-1	NA	allophycocyanin	Thermosynechococcus elongatus PKUAC-SCTE542	Synechococcus lividus	Thermosynechococcus	Cyanobacteria bacterium J003	Phormidium ambiguum	HGT: Others
FFX45_01335	281522	281842	321	-1	NA	DUF3067 family protein	Thermosynechococcus elongatus PKUAC-SCTE542	Thermosynechococcus vulcanus	Thermosynechococcus sp. NK55a	Thermosynechococcus elongatus	Synechococcus lividus
FFX45_01340	281957	282499	543	1	NA	cytochrome b6-f complex iron-sulfur subunit	Thermosynechococcus sp. NK55a	Thermosynechococcus elongatus PKUAC-SCTE542	Thermosynechococcus vulcanus	Thermosynechococcus elongatus	Synechococcus lividus
FFX45_01345	282519	283454	936	1	NA	apocytochrome f	Thermosynechococcus sp. NK55a	Thermosynechococcus vulcanus	Thermosynechococcus elongatus	Synechococcus lividus	Synechococcus sp. PCC 6312
FFX45_01350	283477	284886	1410	1	mnmE	tRNA uridine-5-carboxymethylaminomethyl(34) synthesis GTPase MnmE	Thermosynechococcus elongatus	Thermosynechococcus elongatus PKUAC-SCTE542	Thermosynechococcus sp. NK55a	Thermosynechococcus vulcanus	Synechococcus lividus
FFX45_01355	284890	286626	1737	1	NA	ABC transporter ATP-binding protein	Thermosynechococcus elongatus PKUAC-SCTE542	Synechococcus lividus	Thermosynechococcus vulcanus	Thermosynechococcus elongatus	Cyanobacteria bacterium J003
FFX45_01360	286746	287510	765	1	NA	MinD/ParA family protein	Thermosynechococcus elongatus PKUAC-SCTE542	Thermosynechococcus sp. NK55a	Thermosynechococcus elongatus	Thermosynechococcus vulcanus	Synechococcus lividus
FFX45_01365	287597	287911	315	1	NA	hypothetical protein	Thermosynechococcus elongatus PKUAC-SCTE542	Thermosynechococcus vulcanus	Thermosynechococcus vulcanus NIES-2134	Thermosynechococcus elongatus	Cyanobacteria bacterium J003
FFX45_01370	288008	288739	732	1	NA	triose-phosphate isomerase	Thermosynechococcus elongatus PKUAC-SCTE542	Thermosynechococcus sp. NK55a	Cyanobacteria bacterium J003	Thermosynechococcus vulcanus	Thermosynechococcus elongatus
FFX45_01380	289677	289931	255	1	NA	hypothetical protein	Thermosynechococcus elongatus PKUAC-SCTE542	Thermosynechococcus sp. NK55a	Thermosynechococcus	Synechococcus lividus	Leptolyngbya sp. O-77
FFX45_01385	289937	291109	1173	1	NA	murein transglycosylase	Thermosynechococcus vulcanus	Thermosynechococcus elongatus	Thermosynechococcus sp. NK55a	Cyanobacteria bacterium J003	Synechococcus lividus
FFX45_01390	291110	292228	1119	-1	NA	zinc-binding dehydrogenase	Thermosynechococcus elongatus	Thermosynechococcus vulcanus	Thermosynechococcus elongatus PKUAC-SCTE542	Thermosynechococcus vulcanus NIES-2134	Thermosynechococcus sp. NK55a
FFX45_01395	292173	293291	1119	-1	NA	phospho-N-acetylmuramoyl-pentapeptide- transferase	Cyanobacteria bacterium J003	Thermosynechococcus sp. NK55a	Thermosynechococcus vulcanus NIES-2134	Thermosynechococcus vulcanus	Thermosynechococcus elongatus
FFX45_01400	293338	293583	246	-1	NA	DUF3134 domain-containing protein	Thermosynechococcus elongatus PKUAC-SCTE542	Synechococcus lividus
FFX45_01405	293762	294085	324	1	NA	hypothetical protein	Thermosynechococcus vulcanus	Thermosynechococcus elongatus	Cyanobacteria bacterium J003
FFX45_01410	294120	295370	1251	-1	NA	methionine adenosyltransferase	Thermosynechococcus elongatus PKUAC-SCTE542	Thermosynechococcus sp. NK55a	Cyanobacteria bacterium J003	Thermosynechococcus elongatus	Thermosynechococcus vulcanus
FFX45_01415	295555	296454	900	1	NA	heterodisulfide reductase	Thermosynechococcus elongatus PKUAC-SCTE542	Thermosynechococcus vulcanus	Thermosynechococcus elongatus	Thermosynechococcus sp. NK55a	Cyanobacteria bacterium J003
FFX45_01420	296451	297023	573	-1	NA	5-formyltetrahydrofolate cyclo-ligase	Cyanobacteria bacterium J003	Thermosynechococcus sp. NK55a	Thermosynechococcus sp. NK55a	Thermosynechococcus vulcanus	Thermosynechococcus elongatus
FFX45_01425	297076	297378	303	1	ureA	urease subunit gamma	Thermosynechococcus	Thermosynechococcus elongatus PKUAC-SCTE542	Synechococcus lividus	Synechocystis sp. PCC 6714	Synechocystis	HGT: Others
FFX45_01430	297552	298850	1299	1	NA	threonine synthase	Thermosynechococcus elongatus	Thermosynechococcus sp. NK55a	Thermosynechococcus vulcanus	Synechococcus lividus	Synechococcus sp. PCC 6312
FFX45_01435	298901	299176	276	1	NA	MoaD/ThiS family protein	Thermosynechococcus sp. NK55a	Thermosynechococcus elongatus PKUAC-SCTE542	Thermosynechococcus	Synechococcus lividus	Synechococcus sp. PCC 6312
FFX45_01440	299398	301638	2241	1	NA	DUF3488 domain-containing protein	Thermosynechococcus elongatus PKUAC-SCTE542	Thermosynechococcus vulcanus	Thermosynechococcus elongatus	Thermosynechococcus sp. NK55a	Synechococcus lividus
FFX45_01445	301635	302975	1341	-1	NA	HlyC/CorC family transporter	Thermosynechococcus	Thermosynechococcus sp. NK55a	Synechococcus lividus	Gloeothece verrucosa PCC 7822	Aphanothece hegewaldii	HGT: Others
FFX45_01450	303282	304334	1053	1	NA	potassium transporter	Thermosynechococcus elongatus PKUAC-SCTE542	Thermosynechococcus sp. NK55a	Leptolyngbya sp. PCC 6406	Synechococcus sp. PCC 6312	filamentous cyanobacterium CCP2	HGT: Others
FFX45_01455	304316	305494	1179	-1	NA	glycosyltransferase	Cyanobacteria bacterium J003	Thermosynechococcus sp. NK55a	Thermosynechococcus sp. NK55a	Thermosynechococcus elongatus	Thermosynechococcus vulcanus
FFX45_01460	305494	306540	1047	-1	rsgA	small ribosomal subunit biogenesis GTPase RsgA	Thermosynechococcus sp. NK55a	Cyanobacteria bacterium J003	Thermosynechococcus vulcanus	Thermosynechococcus elongatus	Synechococcus lividus
FFX45_01465	306537	306758	222	-1	NA	sulfurtransferase TusA family protein	Thermosynechococcus	Thermosynechococcus sp. NK55a	Thermosynechococcus sp. NK55a	Synechococcus lividus	Synechococcus sp. PCC 6312
FFX45_01470	306783	307634	852	-1	NA	alpha/beta fold hydrolase	Thermosynechococcus vulcanus	Thermosynechococcus elongatus
FFX45_01475	307672	309927	2256	-1	pflB	formate C-acetyltransferase	Thermosynechococcus elongatus PKUAC-SCTE542	Thermosynechococcus elongatus	Thermosynechococcus vulcanus	Thermosynechococcus sp. NK55a	Synechococcus lividus
FFX45_01480	310201	311238	1038	-1	dusB	tRNA dihydrouridine synthase DusB	Thermosynechococcus elongatus PKUAC-SCTE542	Thermosynechococcus sp. NK55a	Thermosynechococcus vulcanus	Cyanobacteria bacterium J003	Thermosynechococcus elongatus
FFX45_01485	311254	312216	963	-1	NA	glycosyltransferase family 2 protein	Thermosynechococcus elongatus PKUAC-SCTE542	Thermosynechococcus sp. NK55a	Thermosynechococcus vulcanus NIES-2134	Thermosynechococcus vulcanus	Thermosynechococcus elongatus
FFX45_01490	312251	313141	891	-1	NA	glycosyltransferase	Thermosynechococcus elongatus PKUAC-SCTE542	Thermosynechococcus sp. NK55a	Thermosynechococcus vulcanus	Thermosynechococcus elongatus	Thermosynechococcus vulcanus NIES-2134
FFX45_01495	313161	314042	882	-1	NA	alpha-1,2-fucosyltransferase	Thermosynechococcus elongatus PKUAC-SCTE542	Sulfuriflexus mobilis	Gallionellales bacterium GWA2_54_124	Methylobacter tundripaludum	Methylobacter tundripaludum	HGT: Others
FFX45_01500	314042	315121	1080	-1	NA	hypothetical protein	Thermosynechococcus elongatus PKUAC-SCTE542	Spirobacillus cienkowskii	Thermosynechococcus vulcanus	Thermosynechococcus elongatus	Candidatus Pelagibacter ubique
FFX45_01505	315091	315747	657	-1	NA	FkbM family methyltransferase	Betaproteobacteria bacterium HGW-Betaproteobacteria-11	Methylotenera sp. L2L1	Pseudomonas fluorescens	Sterolibacteriaceae bacterium J5B	Pseudomonas sp. 1 R 17	HGT: Recent	y
FFX45_01515	316636	317478	843	1	NA	metal ABC transporter permease	Thermosynechococcus elongatus	Thermosynechococcus vulcanus NIES-2134	Thermosynechococcus vulcanus	Cyanobacteria bacterium J003	Thermosynechococcus sp. NK55a
FFX45_01520	317552	318814	1263	1	ftsZ	cell division protein FtsZ	Thermosynechococcus elongatus PKUAC-SCTE542	Thermosynechococcus vulcanus	Thermosynechococcus elongatus	Cyanobacteria bacterium J003	Thermosynechococcus sp. NK55a
FFX45_01525	318857	319723	867	-1	NA	SDR family oxidoreductase	Thermosynechococcus elongatus	Thermosynechococcus vulcanus	Thermosynechococcus sp. NK55a	Synechococcus lividus	Synechococcus sp. PCC 6312
FFX45_01530	319730	320569	840	-1	NA	acyl-CoA desaturase	Thermosynechococcus elongatus PKUAC-SCTE542	Cyanobacteria bacterium J003	Thermosynechococcus sp. NK55a	Thermosynechococcus elongatus	Thermosynechococcus vulcanus
FFX45_01535	320865	321080	216	1	NA	DUF2949 domain-containing protein	Thermosynechococcus elongatus PKUAC-SCTE542	Cyanobacteria bacterium J003	Thermosynechococcus	Thermosynechococcus sp. NK55a	Thermosynechococcus vulcanus NIES-2134
FFX45_01540	321110	321565	456	-1	NA	hypothetical protein	Thermosynechococcus elongatus PKUAC-SCTE542	Thermosynechococcus vulcanus	Thermosynechococcus elongatus	Thermosynechococcus sp. NK55a	Synechococcus lividus
FFX45_01545	321894	322238	345	1	NA	carboxymuconolactone decarboxylase family protein	Thermosynechococcus elongatus PKUAC-SCTE542	Thermosynechococcus	Thermosynechococcus sp. NK55a	Calothrix sp. NIES-4101	Fischerella sp. PCC 9605
FFX45_01550	322249	323601	1353	-1	NA	ATP-binding cassette domain-containing protein	Thermosynechococcus elongatus	Thermosynechococcus sp. NK55a	Thermosynechococcus vulcanus	Cyanobacteria bacterium J003	Cyanothece sp. PCC 7425
FFX45_01555	323789	324142	354	1	NA	hypothetical protein	Thermosynechococcus elongatus PKUAC-SCTE542	Thermosynechococcus sp. NK55a	Thermosynechococcus vulcanus	Thermosynechococcus elongatus	Synechococcus lividus
FFX45_01565	324786	326756	1971	1	acs	acetate--CoA ligase	Cyanobacteria bacterium J003	Thermosynechococcus vulcanus	Thermosynechococcus elongatus	Thermosynechococcus sp. NK55a	Nostocales cyanobacterium HT-58-2
FFX45_01570	326794	327363	570	1	NA	DUF4340 domain-containing protein	Thermosynechococcus sp. NK55a	Cyanobacteria bacterium J003	Thermosynechococcus	Synechococcus lividus	Synechococcus sp. PCC 6312	HGT: Others
FFX45_01575	327444	328103	660	1	msrA	peptide-methionine (S)-S-oxide reductase MsrA	Cyanobacteria bacterium J003	Thermosynechococcus sp. NK55a	Thermosynechococcus elongatus	Thermosynechococcus vulcanus	Synechococcus lividus
FFX45_01580	328100	328648	549	-1	NA	pentapeptide repeat-containing protein	Thermosynechococcus elongatus PKUAC-SCTE542	Cyanobacteria bacterium J003	Thermosynechococcus sp. NK55a	Thermosynechococcus	Thermosynechococcus sp. NK55a
FFX45_01585	328692	329249	558	-1	NA	DUF4126 domain-containing protein	Thermosynechococcus sp. NK55a	Thermosynechococcus	Synechococcus sp. PCC 6312	Anabaenopsis circularis NIES-21	Nostocales	HGT: Others
FFX45_01590	329243	329797	555	-1	NA	shikimate kinase	Thermosynechococcus elongatus PKUAC-SCTE542	Thermosynechococcus sp. NK55a	Thermosynechococcus vulcanus	Thermosynechococcus elongatus	Synechococcus lividus
FFX45_01595	329867	330511	645	1	NA	molecular chaperone DnaJ	Thermosynechococcus elongatus PKUAC-SCTE542	Thermosynechococcus elongatus	Thermosynechococcus vulcanus	Thermosynechococcus sp. NK55a	Leptolyngbya ohadii
FFX45_01600	330561	331079	519	1	ilvN	acetolactate synthase small subunit	Thermosynechococcus elongatus PKUAC-SCTE542	Thermosynechococcus	Synechococcus lividus	Synechococcus sp. PCC 6312	Moorea bouillonii	HGT: Others
FFX45_01605	331080	332285	1206	1	NA	branched-chain amino acid ABC transporter substrate-binding protein	Thermosynechococcus sp. NK55a	Thermosynechococcus sp. NK55a	Cyanobacteria bacterium J003	Thermosynechococcus elongatus PKUAC-SCTE542	Thermosynechococcus elongatus
FFX45_01610	332282	333631	1350	-1	NA	ribosome biogenesis GTPase Der	Thermosynechococcus sp. NK55a	Cyanobacteria bacterium J003	Thermosynechococcus elongatus PKUAC-SCTE542	Thermosynechococcus vulcanus	Thermosynechococcus elongatus
FFX45_01615	333675	333788	114	-1	petG	cytochrome b6-f complex subunit PetG	Thermosynechococcus elongatus PKUAC-SCTE542	Thermosynechococcus
FFX45_01620	333908	337003	3096	1	NA	response regulator	Thermosynechococcus elongatus	Thermosynechococcus vulcanus NIES-2134	Thermosynechococcus vulcanus	Thermosynechococcus sp. NK55a	Cyanobacteria bacterium J003
FFX45_01625	337072	337323	252	1	NA	BolA family transcriptional regulator	Thermosynechococcus	Thermosynechococcus sp. NK55a	Thermosynechococcus elongatus PKUAC-SCTE542	Synechococcus lividus	Synechococcus sp. PCC 6312
FFX45_01630	337385	337708	324	1	grxD	Grx4 family monothiol glutaredoxin	Thermosynechococcus elongatus PKUAC-SCTE542	Thermosynechococcus	Thermosynechococcus elongatus	Cyanobacteria bacterium J003	Synechococcus lividus
FFX45_01635	337811	338248	438	-1	NA	Hsp20/alpha crystallin family protein	Thermosynechococcus elongatus PKUAC-SCTE542	Thermosynechococcus	Synechococcus lividus	Thermosynechococcus sp. NK55a	Cyanobacteria bacterium J003
FFX45_01640	338481	339155	675	-1	NA	MBL fold metallo-hydrolase	Thermosynechococcus	Thermosynechococcus sp. NK55a	Cyanobacteria bacterium J003	Thermosynechococcus vulcanus NIES-2134	Geitlerinema sp. FC II
FFX45_01645	339154	340611	1458	1	NA	site-2 protease family protein	Thermosynechococcus vulcanus	Thermosynechococcus elongatus	Thermosynechococcus sp. NK55a	Synechococcus lividus	Synechococcus sp. PCC 6312
FFX45_01650	340585	340989	405	-1	NA	hypothetical protein	Thermosynechococcus elongatus PKUAC-SCTE542	Thermosynechococcus sp. NK55a	Cyanobacteria bacterium J003	Thermosynechococcus elongatus	Thermosynechococcus vulcanus
FFX45_01655	341132	342094	963	1	NA	DUF362 domain-containing protein	Thermosynechococcus elongatus PKUAC-SCTE542	Thermosynechococcus sp. NK55a	Cyanobacteria bacterium J003	Thermosynechococcus vulcanus NIES-2134	Thermosynechococcus
FFX45_01660	342152	343588	1437	1	lpdA	dihydrolipoyl dehydrogenase	Cyanobacteria bacterium J003	Thermosynechococcus sp. NK55a	Thermosynechococcus vulcanus	Thermosynechococcus elongatus	Synechococcus lividus PCC 6715
FFX45_01665	343626	343982	357	1	NA	iron-sulfur cluster assembly accessory protein	Thermosynechococcus elongatus	Thermosynechococcus vulcanus	Cyanobacteria bacterium J003	Thermosynechococcus elongatus PKUAC-SCTE542	Thermosynechococcus sp. NK55a
FFX45_01670	344013	344432	420	1	NA	tetratricopeptide repeat protein	Thermosynechococcus sp. NK55a	Thermosynechococcus sp. NK55a	Thermosynechococcus elongatus PKUAC-SCTE542	Thermosynechococcus vulcanus NIES-2134	Synechococcus lividus
FFX45_01675	344414	344704	291	1	NA	hypothetical protein	Cyanobacteria bacterium J003	Thermosynechococcus vulcanus	Thermosynechococcus elongatus	Thermosynechococcus sp. NK55a	Thermosynechococcus sp. NK55a
FFX45_01680	344708	344968	261	-1	NA	DUF1232 domain-containing protein	Thermosynechococcus sp. NK55a	Thermosynechococcus elongatus	Thermosynechococcus vulcanus	Thermosynechococcus elongatus PKUAC-SCTE542	Synechococcus sp. PCC 6312
FFX45_01685	345045	345563	519	-1	NA	DNA recombination-mediator protein A	Thermosynechococcus sp. NK55a	Thermosynechococcus vulcanus NIES-2134	Synechococcus lividus	Synechococcus sp. PCC 6312	Thermosynechococcus vulcanus
FFX45_01690	345638	346477	840	-1	NA	TPM domain-containing protein	Thermosynechococcus sp. NK55a	Thermosynechococcus elongatus	Thermosynechococcus vulcanus	Cyanobacteria
FFX45_01695	346636	347250	615	-1	NA	leucyl/phenylalanyl-tRNA--protein transferase	Thermosynechococcus elongatus PKUAC-SCTE542	Thermosynechococcus	Thermosynechococcus elongatus BP-1	Thermosynechococcus sp. NK55a	Cyanobacteria bacterium J003
FFX45_01700	347266	347802	537	1	NA	pentapeptide repeat-containing protein	Thermosynechococcus elongatus PKUAC-SCTE542	Cyanobacteria bacterium J003	Thermosynechococcus	Thermosynechococcus sp. NK55a	Thermosynechococcus vulcanus NIES-2134
FFX45_01705	347923	348915	993	1	NA	NAD-dependent epimerase/dehydratase family protein	Thermosynechococcus elongatus PKUAC-SCTE542	Thermosynechococcus	Thermosynechococcus sp. NK55a	Synechococcus lividus	Cyanothece sp. PCC 7425
FFX45_01710	348924	349847	924	1	NA	NAD(+) kinase	Thermosynechococcus elongatus PKUAC-SCTE542	Thermosynechococcus elongatus	Thermosynechococcus vulcanus	Thermosynechococcus sp. NK55a	Cyanobacteria bacterium J003
FFX45_01715	349853	351925	2073	1	ligA	NAD-dependent DNA ligase LigA	Thermosynechococcus elongatus PKUAC-SCTE542	Cyanobacteria bacterium J003	Thermosynechococcus sp. NK55a	Thermosynechococcus elongatus	Thermosynechococcus vulcanus
FFX45_01720	352038	352769	732	1	NA	4-vinyl reductase	Thermosynechococcus elongatus PKUAC-SCTE542	Thermosynechococcus sp. NK55a	Thermosynechococcus	Thermosynechococcus sp. NK55a	Synechococcus lividus
FFX45_01725	352815	353288	474	1	NA	allophycocyanin	Thermosynechococcus	Cyanobacteria bacterium J003	Thermosynechococcus sp. NK55a	Synechococcus lividus	Synechococcus sp. PCC 6312	HGT: Others
FFX45_01730	353310	353786	477	1	NA	allophycocyanin	Thermosynechococcus vulcanus	Thermosynechococcus elongatus	Thermosynechococcus sp. NK55a	Cyanobacteria bacterium J003	Synechococcus lividus
FFX45_01735	353848	354816	969	1	NA	PRC-barrel domain containing protein	Thermosynechococcus vulcanus	Thermosynechococcus elongatus	Cyanobacteria bacterium J003	Thermosynechococcus vulcanus NIES-2134	Thermosynechococcus sp. NK55a
FFX45_01740	354833	355363	531	1	NA	DUF721 domain-containing protein	Thermosynechococcus	Cyanobacteria bacterium J003	Thermosynechococcus sp. NK55a	Synechococcus lividus	Acaryochloris marina	HGT: Others
FFX45_01745	355344	356084	741	-1	cysE	serine O-acetyltransferase	Thermosynechococcus	Thermosynechococcus sp. NK55a	Synechococcus lividus	Synechococcus sp. PCC 6312	Sphaerospermopsis kisseleviana	HGT: Others
FFX45_01750	356160	357770	1611	-1	cimA	citramalate synthase	Thermosynechococcus elongatus PKUAC-SCTE542	Cyanobacteria bacterium J003	Thermosynechococcus sp. NK55a	Thermosynechococcus	Leptolyngbya sp. PCC 6406
FFX45_01755	357767	358321	555	-1	NA	competence protein ComFB	Thermosynechococcus elongatus PKUAC-SCTE542	Thermosynechococcus sp. NK55a	Thermosynechococcus	Synechococcus lividus	Synechococcus sp. PCC 6312
FFX45_01760	358603	358872	270	1	NA	hypothetical protein	Thermosynechococcus elongatus PKUAC-SCTE542	Thermosynechococcus sp. NK55a	Thermosynechococcus	Desertifilum sp. IPPAS B-1220	Oscillatoriales cyanobacterium MTP1
FFX45_01765	358975	359802	828	1	NA	FHA domain-containing protein	Thermosynechococcus elongatus PKUAC-SCTE542	Thermosynechococcus sp. NK55a	Thermosynechococcus sp. NK55a	Cyanobacteria bacterium J003	Thermosynechococcus vulcanus
FFX45_01770	359774	360283	510	-1	scpB	SMC-Scp complex subunit ScpB	Thermosynechococcus sp. NK55a	Thermosynechococcus elongatus PKUAC-SCTE542	Thermosynechococcus	Synechococcus lividus	Synechococcus lividus PCC 6715
FFX45_01775	360287	361276	990	-1	NA	ketoacyl-ACP synthase III	Thermosynechococcus	Thermosynechococcus sp. NK55a	Thermosynechococcus elongatus PKUAC-SCTE542	Synechococcus lividus	Leptolyngbya boryana IAM M-101
FFX45_01780	361276	362301	1026	-1	plsX	phosphate acyltransferase PlsX	Thermosynechococcus sp. NK55a	Thermosynechococcus vulcanus	Thermosynechococcus elongatus	Thermosynechococcus elongatus BP-1	Thermosynechococcus elongatus PKUAC-SCTE542
FFX45_01785	362408	362941	534	-1	NA	gamma carbonic anhydrase family protein	Thermosynechococcus elongatus PKUAC-SCTE542	Thermosynechococcus sp. NK55a	Thermosynechococcus elongatus	Thermosynechococcus vulcanus	Synechococcus lividus
FFX45_01790	363005	363679	675	-1	NA	DUF4335 domain-containing protein	Thermosynechococcus sp. NK55a	Thermosynechococcus vulcanus	Thermosynechococcus elongatus	Cyanobacteria bacterium J003	Synechococcus sp. PCC 6312
FFX45_01795	363679	364323	645	-1	NA	DUF3038 domain-containing protein	Thermosynechococcus	Cyanobacteria bacterium J003	Thermosynechococcus sp. NK55a	Thermosynechococcus vulcanus NIES-2134	Thermosynechococcus sp. NK55a
FFX45_01800	364481	364918	438	1	NA	hypothetical protein	Thermosynechococcus	Thermosynechococcus vulcanus NIES-2134	Thermosynechococcus sp. NK55a	Cyanobacteria bacterium J003	Thermosynechococcus elongatus PKUAC-SCTE542
FFX45_01805	364944	365405	462	1	NA	YbjN domain-containing protein	Thermosynechococcus elongatus	Thermosynechococcus vulcanus	Thermosynechococcus elongatus PKUAC-SCTE542	Thermosynechococcus vulcanus NIES-2134	Synechococcus elongatus
FFX45_01810	365395	366111	717	-1	NA	pyridoxine 5'-phosphate synthase	Cyanobacteria bacterium J003	Thermosynechococcus elongatus PKUAC-SCTE542	Thermosynechococcus sp. NK55a	Thermosynechococcus vulcanus	Thermosynechococcus elongatus
FFX45_01815	366258	367526	1269	1	rodA	rod shape-determining protein RodA	Thermosynechococcus elongatus PKUAC-SCTE542	Synechococcus lividus	Thermosynechococcus	Thermosynechococcus vulcanus NIES-2134	Cyanobacteria bacterium J003
FFX45_01825	368872	369003	132	1	NA	photosystem II protein Y	Thermosynechococcus elongatus PKUAC-SCTE542
FFX45_01830	369158	369850	693	1	NA	HEAT repeat domain-containing protein	Cyanobacteria bacterium J003	Thermosynechococcus vulcanus	Thermosynechococcus sp. NK55a	Thermosynechococcus elongatus PKUAC-SCTE542	Thermosynechococcus elongatus
FFX45_01835	369936	370442	507	1	NA	hypothetical protein	Thermosynechococcus elongatus PKUAC-SCTE542	Thermosynechococcus sp. NK55a	Thermosynechococcus elongatus	Thermosynechococcus vulcanus	Synechococcus lividus
FFX45_01840	370501	371118	618	-1	raiA	ribosome-associated translation inhibitor RaiA	Thermosynechococcus elongatus PKUAC-SCTE542	Thermosynechococcus sp. NK55a	Thermosynechococcus	Synechococcus lividus	Nostoc sp. CENA543
FFX45_01845	371279	371959	681	1	lipB	lipoyl(octanoyl) transferase LipB	Thermosynechococcus elongatus PKUAC-SCTE542	Thermosynechococcus sp. NK55a	Thermosynechococcus vulcanus	Thermosynechococcus elongatus	Synechococcus lividus
FFX45_01850	372180	373163	984	1	NA	RNA polymerase sigma factor, RpoD/SigA family	Thermosynechococcus elongatus PKUAC-SCTE542	Thermosynechococcus vulcanus	Cyanobacteria bacterium J003	Thermosynechococcus sp. NK55a	Thermosynechococcus elongatus
FFX45_01855	373144	373653	510	1	NA	cupin domain-containing protein	Cyanobacteria bacterium J003	Thermosynechococcus sp. NK55a	Thermosynechococcus	Synechococcus lividus	Candidatus Thermochlorobacteriaceae bacterium GBChlB
FFX45_01860	373650	375434	1785	-1	NA	mechanosensitive ion channel	Thermosynechococcus vulcanus	Thermosynechococcus elongatus	Synechococcus lividus	Cyanobacteria bacterium J003	Thermosynechococcus sp. NK55a
FFX45_01865	375431	375910	480	-1	NA	ankyrin repeat domain-containing protein	Thermosynechococcus elongatus PKUAC-SCTE542	Thermosynechococcus elongatus	Thermosynechococcus vulcanus	Thermosynechococcus vulcanus NIES-2134	Thermosynechococcus sp. NK55a
FFX45_01870	375993	376082	90	1	petN	cytochrome b6-f complex subunit PetN	NA	NA	NA	NA	NA
FFX45_01875	376101	376256	156	1	NA	hypothetical protein	Thermosynechococcus sp. NK55a	Thermosynechococcus elongatus PKUAC-SCTE542
FFX45_01880	376256	378010	1755	1	argS	arginine--tRNA ligase	Thermosynechococcus sp. NK55a	Thermosynechococcus elongatus	Thermosynechococcus vulcanus	Oscillatoriales cyanobacterium MTP1	Cyanobacteria bacterium J055
FFX45_01890	378485	379066	582	1	NA	dCTP deaminase	Thermosynechococcus	Thermosynechococcus elongatus PKUAC-SCTE542	Thermosynechococcus sp. NK55a	Synechococcus lividus	Thermosynechococcus sp. NK55a
FFX45_01895	379033	380109	1077	-1	NA	hypothetical protein	Thermosynechococcus elongatus	Thermosynechococcus vulcanus	Thermosynechococcus sp. NK55a	Thermosynechococcus sp. NK55a	Synechococcus lividus PCC 6715
FFX45_01900	380258	380716	459	-1	NA	pentapeptide repeat-containing protein	Thermosynechococcus elongatus	Thermosynechococcus vulcanus	Thermosynechococcus sp. NK55a	Synechococcus lividus
FFX45_01905	380755	381861	1107	-1	NA	peptidylprolyl isomerase	Thermosynechococcus elongatus PKUAC-SCTE542	Thermosynechococcus elongatus	Thermosynechococcus vulcanus	Thermosynechococcus sp. NK55a	Thermosynechococcus sp. NK55a
FFX45_01910	382001	382939	939	1	NA	metal ABC transporter substrate-binding protein	Thermosynechococcus elongatus PKUAC-SCTE542	Thermosynechococcus vulcanus	Thermosynechococcus vulcanus NIES-2134	Thermosynechococcus sp. NK55a	Thermosynechococcus elongatus
FFX45_01915	382936	383682	747	1	NA	metal ABC transporter ATP-binding protein	Thermosynechococcus sp. NK55a	Thermosynechococcus elongatus	Thermosynechococcus vulcanus	Synechococcus lividus	Oscillatoriales cyanobacterium
FFX45_01920	383679	384842	1164	-1	NA	deoxyhypusine synthase	Thermosynechococcus elongatus PKUAC-SCTE542	Cyanobacteria bacterium J003	Thermosynechococcus sp. NK55a	Thermosynechococcus	Thermosynechococcus vulcanus NIES-2134
FFX45_01925	385237	385413	177	1	NA	hypothetical protein	Thermosynechococcus elongatus PKUAC-SCTE542	Thermosynechococcus sp. NK55a	Thermosynechococcus
FFX45_01930	385432	387249	1818	-1	NA	hypothetical protein	Cyanobacteria bacterium J003	Thermosynechococcus sp. NK55a	Thermosynechococcus vulcanus	Thermosynechococcus elongatus	Synechococcus lividus
FFX45_01935	387271	387525	255	-1	NA	hypothetical protein	NA	NA	NA	NA	NA
FFX45_01940	387588	388214	627	-1	NA	hypothetical protein	Proteobacteria bacterium	Xanthomonadales bacterium CG02_land_8_20_14_3_00_62_12	Deltaproteobacteria bacterium RBG_16_71_12	Leptospirillum rubarum	Leptospirillum	HGT: Recent	y
FFX45_01945	388514	388870	357	1	NA	hypothetical protein	Thermosynechococcus sp. NK55a	Thermosynechococcus sp. NK55a	Synechococcus lividus	Microcystis aeruginosa Sj	Microcystis aeruginosa	HGT: Others
FFX45_01950	388851	389099	249	1	NA	hypothetical protein	Cyanobacteria bacterium J003	Thermosynechococcus sp. NK55a	Thermosynechococcus sp. NK55a	Synechococcus lividus	Leptolyngbya sp. IPPAS B-1204
FFX45_01955	389201	391675	2475	1	NA	hypothetical protein	NA	NA	NA	NA	NA
FFX45_01960	391906	392274	369	1	NA	YccF domain-containing protein	Thermosynechococcus vulcanus	Thermosynechococcus elongatus	Thermosynechococcus elongatus PKUAC-SCTE542	Cyanobacteria bacterium J003	Thermosynechococcus sp. NK55a
FFX45_01965	392326	392445	120	-1	NA	photosystem I protein	Thermosynechococcus	Synechococcus lividus	Thermosynechococcus sp. NK55a
FFX45_01970	392645	392968	324	1	trxA	thioredoxin	Thermosynechococcus	Thermosynechococcus sp. NK55a	Thermosynechococcus elongatus PKUAC-SCTE542	Synechococcus lividus	Synechococcus sp. PCC 6312
FFX45_01975	392990	393211	222	1	thiS	thiamine biosynthesis protein ThiS	Thermosynechococcus elongatus PKUAC-SCTE542	Thermosynechococcus sp. NK55a	Thermosynechococcus	Synechococcus lividus	Synechococcus lividus PCC 6715
FFX45_01980	393211	394959	1749	1	NA	ABC transporter substrate-binding protein	Thermosynechococcus vulcanus	Thermosynechococcus elongatus	Cyanobacteria bacterium J003	Thermosynechococcus sp. NK55a	Synechococcus lividus
FFX45_01985	394956	396053	1098	-1	mazG	nucleoside triphosphate pyrophosphohydrolase	Cyanobacteria bacterium J003	Thermosynechococcus sp. NK55a	Thermosynechococcus	Synechococcus lividus	Cyanothece sp. PCC 7425
FFX45_01990	396217	397116	900	1	NA	Hsp33 family molecular chaperone HslO	Thermosynechococcus elongatus	Thermosynechococcus vulcanus	Thermosynechococcus elongatus PKUAC-SCTE542	Thermosynechococcus sp. NK55a	Cyanobacteria bacterium J003
FFX45_01995	397143	398516	1374	1	NA	1-acyl-sn-glycerol-3-phosphate acyltransferase	Thermosynechococcus elongatus PKUAC-SCTE542	Thermosynechococcus sp. NK55a	Thermosynechococcus	Cyanobacteria bacterium J003	Synechococcus lividus
FFX45_02000	398523	399209	687	-1	NA	1-acyl-sn-glycerol-3-phosphate acyltransferase	Thermosynechococcus elongatus PKUAC-SCTE542	Thermosynechococcus	Thermosynechococcus vulcanus NIES-2134	Synechococcus lividus	Synechococcus sp. PCC 6312
FFX45_02005	399332	399898	567	-1	NA	DUF2808 domain-containing protein	Thermosynechococcus	Thermosynechococcus sp. NK55a	Cyanobacteria bacterium J003	Synechococcus lividus PCC 6715	Synechococcus lividus	HGT: Others
FFX45_02010	400049	400330	282	-1	NA	hypothetical protein	Thermosynechococcus sp. NK55a	Thermosynechococcus elongatus PKUAC-SCTE542	Thermosynechococcus	Synechococcus lividus	Cyanobacteria bacterium J055
FFX45_02015	400396	401181	786	-1	NA	HAD family hydrolase	Thermosynechococcus elongatus PKUAC-SCTE542	Thermosynechococcus elongatus	Cyanobacteria bacterium J003	Thermosynechococcus vulcanus	Thermosynechococcus sp. NK55a
FFX45_02020	401217	401468	252	-1	NA	hypothetical protein	Thermosynechococcus elongatus PKUAC-SCTE542	Synechococcus lividus	Synechococcus lividus PCC 6715	Thermosynechococcus vulcanus	Thermosynechococcus elongatus
FFX45_02030	402036	403487	1452	-1	NA	ATP-dependent DNA helicase RecQ	Thermosynechococcus sp. NK55a	Cyanobacteria bacterium J003	Thermosynechococcus	Synechococcus lividus	Oscillatoria acuminata	HGT: Others
FFX45_02035	403663	404136	474	1	NA	hypothetical protein	Thermosynechococcus vulcanus	Thermosynechococcus sp. NK55a	Chloroflexi bacterium
FFX45_02040	404534	405064	531	1	NA	NYN domain-containing protein	Thermosynechococcus elongatus PKUAC-SCTE542	Thermosynechococcus sp. NK55a	Chloroflexi bacterium	Thermosynechococcus	Synechococcus lividus
FFX45_02045	405122	405607	486	-1	NA	cytochrome b6-f complex subunit IV	Thermosynechococcus	Thermosynechococcus sp. NK55a	Cyanobacteria bacterium J003	Synechococcus lividus	Synechococcus sp. PCC 6312	HGT: Others
FFX45_02050	405714	406361	648	-1	NA	cytochrome b6	Thermosynechococcus	Thermosynechococcus elongatus PKUAC-SCTE542	Synechococcus lividus	Synechococcus sp. PCC 6312	[Leptolyngbya] sp. JSC-1	HGT: Others
FFX45_02060	407036	408322	1287	1	NA	amino acid ABC transporter substrate-binding protein	Thermosynechococcus elongatus	Cyanobacteria bacterium J003	Thermosynechococcus vulcanus	Synechococcus lividus	Synechococcus sp. PCC 6312	HGT: Others
FFX45_02065	408325	408816	492	1	NA	YajQ family cyclic di-GMP-binding protein	Thermosynechococcus vulcanus	Thermosynechococcus elongatus	Thermosynechococcus sp. NK55a	Thermosynechococcus elongatus PKUAC-SCTE542	Synechococcus lividus
FFX45_02070	408830	409369	540	1	NA	DUF2854 domain-containing protein	Thermosynechococcus elongatus PKUAC-SCTE542	Thermosynechococcus sp. NK55a	Cyanobacteria bacterium J003	Synechococcus lividus	Thermosynechococcus elongatus
FFX45_02075	409539	411494	1956	1	dnaK	molecular chaperone DnaK	Cyanobacteria bacterium J003	Thermosynechococcus sp. NK55a	Thermosynechococcus sp. NK55a	Thermosynechococcus elongatus	Thermosynechococcus vulcanus
FFX45_02080	411506	412645	1140	1	dnaJ	molecular chaperone DnaJ	Thermosynechococcus	Cyanobacteria bacterium J003	Thermosynechococcus elongatus PKUAC-SCTE542	Thermosynechococcus elongatus BP-1	Thermosynechococcus sp. NK55a
FFX45_02085	412689	413798	1110	1	NA	tetratricopeptide repeat protein	Thermosynechococcus elongatus PKUAC-SCTE542	Thermosynechococcus elongatus	Thermosynechococcus sp. NK55a	Thermosynechococcus vulcanus	Synechococcus sp. PCC 6312
FFX45_02090	413832	414503	672	1	NA	DUF502 domain-containing protein	Thermosynechococcus elongatus PKUAC-SCTE542	Thermosynechococcus sp. NK55a	Cyanobacteria bacterium J003	Thermosynechococcus sp. NK55a	Thermosynechococcus vulcanus
FFX45_02095	414528	415166	639	1	nusB	transcription antitermination protein NusB	Thermosynechococcus elongatus PKUAC-SCTE542	Thermosynechococcus	Thermosynechococcus sp. NK55a	Synechococcus lividus	Synechococcus sp. PCC 6312
FFX45_02100	415145	415579	435	-1	NA	hypothetical protein	Cyanobacteria bacterium J003	Thermosynechococcus elongatus PKUAC-SCTE542	Thermosynechococcus sp. NK55a	Thermosynechococcus vulcanus	Thermosynechococcus sp. NK55a
FFX45_02105	415838	416071	234	1	NA	hypothetical protein	Thermosynechococcus elongatus PKUAC-SCTE542	Thermosynechococcus	Thermosynechococcus sp. NK55a	Pseudanabaena sp. PCC 6802	Synechococcus lividus
FFX45_02110	416068	417174	1107	-1	NA	3-dehydroquinate synthase	Thermosynechococcus elongatus BP-1	Thermosynechococcus sp. NK55a	Thermosynechococcus	Thermosynechococcus vulcanus NIES-2134	Cyanobacteria bacterium J003
FFX45_02115	417221	418486	1266	-1	NA	AmpG family muropeptide MFS transporter	Thermosynechococcus sp. NK55a	Cyanobacteria bacterium J003	Thermosynechococcus vulcanus	Thermosynechococcus elongatus	Synechococcus lividus
FFX45_02120	418543	421143	2601	-1	NA	glycogen/starch/alpha-glucan phosphorylase	Thermosynechococcus elongatus PKUAC-SCTE542	Thermosynechococcus	Cyanobacteria bacterium J003	Thermosynechococcus sp. NK55a	Synechococcus lividus
FFX45_02125	421307	421738	432	-1	NA	hypothetical protein	Thermosynechococcus elongatus PKUAC-SCTE542	Thermosynechococcus	Thermosynechococcus sp. NK55a	Synechococcus lividus
FFX45_02130	421855	423174	1320	1	murA	UDP-N-acetylglucosamine 1-carboxyvinyltransferase	Thermosynechococcus elongatus	Thermosynechococcus vulcanus	Thermosynechococcus sp. NK55a	Synechococcus lividus	Synechococcus sp. PCC 6312
FFX45_02135	423130	423702	573	-1	NA	hypothetical protein	Thermosynechococcus elongatus PKUAC-SCTE542	Thermosynechococcus vulcanus	Thermosynechococcus elongatus	Chloroflexi bacterium	Thermosynechococcus sp. NK55a
FFX45_02140	423702	424331	630	-1	NA	methyltransferase domain-containing protein	Thermosynechococcus	Thermosynechococcus sp. NK55a	Cyanobacteria bacterium J003	Thermosynechococcus elongatus PKUAC-SCTE542	Neosynechococcus sphagnicola
FFX45_02145	424328	426136	1809	-1	NA	proline--tRNA ligase	Thermosynechococcus sp. NK55a	Thermosynechococcus elongatus PKUAC-SCTE542	Thermosynechococcus elongatus	Thermosynechococcus vulcanus	Synechococcus lividus
FFX45_02150	426190	427533	1344	-1	NA	hypothetical protein	Thermosynechococcus elongatus	Thermosynechococcus vulcanus	Thermosynechococcus vulcanus NIES-2134	Cyanobacteria bacterium J003	Thermosynechococcus elongatus PKUAC-SCTE542
FFX45_02155	428255	429253	999	1	NA	DMT family transporter	Cyanobacteria bacterium J003	Thermosynechococcus sp. NK55a	Thermosynechococcus elongatus PKUAC-SCTE542	Thermosynechococcus elongatus	Thermosynechococcus vulcanus
FFX45_02160	429316	430101	786	1	cpdA	3',5'-cyclic-AMP phosphodiesterase	Thermosynechococcus sp. NK55a	Thermosynechococcus elongatus	Thermosynechococcus vulcanus	Thermosynechococcus elongatus PKUAC-SCTE542	Synechococcus lividus
FFX45_02165	430171	431856	1686	1	NA	DUF4070 domain-containing protein	Thermosynechococcus vulcanus	Thermosynechococcus elongatus	Thermosynechococcus sp. NK55a	Synechococcus lividus	Synechococcus lividus PCC 6715
FFX45_02170	431974	432318	345	1	NA	winged helix-turn-helix transcriptional regulator	Thermosynechococcus sp. NK55a	Thermosynechococcus elongatus PKUAC-SCTE542	Thermosynechococcus elongatus	Thermosynechococcus vulcanus	Synechococcus lividus
FFX45_02175	432399	434030	1632	1	NA	CTP synthase	Thermosynechococcus sp. NK55a	Thermosynechococcus	Synechococcus lividus	Synechococcus sp. PCC 6312	Gloeocapsa sp. PCC 7428	HGT: Others
FFX45_02180	434013	434273	261	-1	NA	ferrous iron transport protein A	Thermosynechococcus elongatus PKUAC-SCTE542	Thermosynechococcus	Thermosynechococcus sp. NK55a
FFX45_02185	434270	436492	2223	-1	NA	CHASE2 domain-containing protein	Thermosynechococcus vulcanus	Thermosynechococcus elongatus	Thermosynechococcus sp. NK55a	Cyanobacteria bacterium J003	Thermosynechococcus vulcanus NIES-2134
FFX45_02190	436832	437872	1041	1	NA	LysR family transcriptional regulator	Thermosynechococcus sp. NK55a	Thermosynechococcus sp. NK55a	Thermosynechococcus	Synechococcus lividus	Synechococcus sp. PCC 6312
FFX45_02195	437979	438248	270	1	rpsO	30S ribosomal protein S15	Thermosynechococcus elongatus PKUAC-SCTE542	Thermosynechococcus sp. NK55a	Thermosynechococcus vulcanus	Thermosynechococcus elongatus BP-1	Thermosynechococcus elongatus
FFX45_02200	438254	438718	465	1	NA	DUF3464 family protein	Cyanobacteria bacterium J003	Thermosynechococcus elongatus PKUAC-SCTE542	Thermosynechococcus vulcanus	Synechococcus lividus	Synechococcus sp. PCC 6312
FFX45_02205	438945	439502	558	1	NA	transcriptional regulator	Thermosynechococcus elongatus PKUAC-SCTE542	Thermosynechococcus vulcanus	Cyanobacteria bacterium J003	Thermosynechococcus elongatus	Thermosynechococcus sp. NK55a
FFX45_02210	439537	440559	1023	1	NA	diguanylate cyclase	Cyanobacteria bacterium J003	Thermosynechococcus sp. NK55a	Thermosynechococcus vulcanus	Thermosynechococcus vulcanus NIES-2134	Thermosynechococcus elongatus
FFX45_02215	440707	441855	1149	1	NA	ferredoxin-NADP reductase	Thermosynechococcus elongatus PKUAC-SCTE542	Thermosynechococcus sp. NK55a	Cyanobacteria bacterium J003	Thermosynechococcus	Thermosynechococcus sp. NK55a
FFX45_02220	442059	442343	285	1	NA	hypothetical protein	Thermosynechococcus vulcanus	Cyanobacteria bacterium J003	Thermosynechococcus sp. NK55a	Thermosynechococcus elongatus	Synechococcus lividus
FFX45_02225	442340	443716	1377	-1	NA	isochorismate synthase	Thermosynechococcus elongatus PKUAC-SCTE542	Thermosynechococcus sp. NK55a	Thermosynechococcus elongatus	Thermosynechococcus vulcanus	Synechococcus lividus
FFX45_02230	443845	444249	405	1	msrB	peptide-methionine (R)-S-oxide reductase MsrB	Thermosynechococcus elongatus PKUAC-SCTE542	Thermosynechococcus sp. NK55a	Thermosynechococcus vulcanus	Thermosynechococcus elongatus	Synechococcus lividus
FFX45_02235	444249	446429	2181	1	NA	GAF domain-containing protein	Thermosynechococcus elongatus	Cyanobacteria bacterium J003	Thermosynechococcus vulcanus NIES-2134	Thermosynechococcus vulcanus	Thermosynechococcus sp. NK55a
FFX45_02240	446716	447285	570	1	NA	cell division protein SepF	Thermosynechococcus sp. NK55a	Thermosynechococcus	Synechococcus lividus	Synechococcus sp. PCC 6312	Acaryochloris sp. RCC1774	HGT: Others
FFX45_02245	447260	448081	822	1	proC	pyrroline-5-carboxylate reductase	Thermosynechococcus elongatus PKUAC-SCTE542	Thermosynechococcus sp. NK55a	Thermosynechococcus elongatus	Thermosynechococcus vulcanus	Thermosynechococcus sp. NK55a
FFX45_02255	448338	449228	891	1	dapA	4-hydroxy-tetrahydrodipicolinate synthase	Thermosynechococcus elongatus PKUAC-SCTE542	Thermosynechococcus elongatus	Thermosynechococcus vulcanus	Thermosynechococcus sp. NK55a	Thermosynechococcus sp. NK55a
FFX45_02260	449288	451033	1746	1	NA	ribonuclease J	Thermosynechococcus vulcanus	Thermosynechococcus elongatus	Thermosynechococcus sp. NK55a	Thermosynechococcus elongatus PKUAC-SCTE542	Synechococcus lividus
FFX45_02265	451276	455958	4683	1	NA	hypothetical protein	Thermosynechococcus elongatus PKUAC-SCTE542	Cyanothece sp. PCC 7425	Deinococcus sp. S14-83	Deinococcus sp. S14-83	Limnohabitans sp. 2KL-1	HGT: Others
FFX45_02270	455936	456034	99	1	NA	hypothetical protein	NA	NA	NA	NA	NA
FFX45_02275	456078	457328	1251	-1	NA	AMP-binding protein	Thermosynechococcus vulcanus NIES-2134	Thermosynechococcus sp. NK55a	Thermosynechococcus sp. NK55a	Cyanobacteria bacterium J003	Thermosynechococcus elongatus
FFX45_02280	457415	457834	420	1	rsfS	ribosome silencing factor	Thermosynechococcus elongatus PKUAC-SCTE542	Thermosynechococcus	Cyanobacteria bacterium J003	Thermosynechococcus sp. NK55a	Thermosynechococcus sp. NK55a
FFX45_02285	457838	459715	1878	1	NA	GTPase	Synechococcus lividus	Leptolyngbya boryana	Leptolyngbya sp. NIES-3755	Synechococcus sp. PCC 6312	Phormidesmis priestleyi	HGT: Recent
FFX45_02290	459761	462586	2826	1	NA	cation-translocating P-type ATPase	Thermosynechococcus elongatus PKUAC-SCTE542	Thermosynechococcus vulcanus	Thermosynechococcus elongatus	Thermosynechococcus sp. NK55a	Synechococcus sp. PCC 6312
FFX45_02295	462617	463291	675	1	NA	response regulator transcription factor	Cyanobacteria bacterium J003	Thermosynechococcus sp. NK55a	Thermosynechococcus elongatus PKUAC-SCTE542	Lyngbya sp. PCC 8106	Chroococcales cyanobacterium IPPAS B-1203
FFX45_02300	463296	464690	1395	1	NA	histidine kinase	Thermosynechococcus elongatus PKUAC-SCTE542	Cyanobacteria bacterium J003	Thermosynechococcus sp. NK55a	Thermosynechococcus sp. NK55a	Leptolyngbya sp. O-77
FFX45_02305	464802	465416	615	1	NA	hypothetical protein	Thermosynechococcus elongatus	Thermosynechococcus vulcanus NIES-2134	Thermosynechococcus vulcanus	Cyanobacteria bacterium J003	Thermosynechococcus sp. NK55a
FFX45_02310	465413	466501	1089	-1	NA	threonine synthase	Thermosynechococcus sp. NK55a	Thermosynechococcus elongatus PKUAC-SCTE542	Thermosynechococcus elongatus	Thermosynechococcus vulcanus NIES-2134	Thermosynechococcus vulcanus
FFX45_02315	466617	467231	615	1	NA	histidine phosphatase family protein	Thermosynechococcus elongatus PKUAC-SCTE542	Thermosynechococcus	Thermosynechococcus sp. NK55a	Synechococcus lividus	Synechococcus sp. PCC 6312
FFX45_02320	467284	467949	666	-1	cas5	CRISPR-associated protein Cas5	Leptolyngbya sp. O-77	Thermosynechococcus sp. NK55a	Cyanobacteria bacterium J003	Cyanobacteria bacterium J069	[Leptolyngbya] sp. JSC-1	HGT: Recent
FFX45_02325	467949	468821	873	-1	cas7i	type I-B CRISPR-associated protein Cas7/Cst2/DevR	Thermosynechococcus elongatus PKUAC-SCTE542	Leptolyngbya sp. O-77	[Leptolyngbya] sp. JSC-1	Oscillatoriales cyanobacterium JSC-12	Cyanobacteria bacterium J069	HGT: Others
FFX45_02330	468851	470368	1518	-1	cas8a1	type I-MYXAN CRISPR-associated Cas8a1/Cmx1	Thermosynechococcus elongatus PKUAC-SCTE542	Leptolyngbya sp. O-77	Cyanobacteria bacterium J069	Oscillatoriales cyanobacterium JSC-12	[Leptolyngbya] sp. JSC-1	HGT: Others
FFX45_02335	470383	472656	2274	-1	cas3	CRISPR-associated helicase Cas3'	Thermosynechococcus sp. NK55a	Cyanobacteria bacterium J003	Leptolyngbya sp. O-77	Cyanobacteria bacterium J069	unicellular cyanobacterium SU2	HGT: Others
FFX45_02340	472646	473314	669	-1	cas6	type I-MYXAN CRISPR-associated protein Cas6/Cmx6	Thermosynechococcus elongatus PKUAC-SCTE542	Thermosynechococcus sp. NK55a	Leptolyngbya sp. O-77	Oscillatoriales cyanobacterium JSC-12	Cyanobacteria bacterium J069	HGT: Others
FFX45_02345	474831	475124	294	-1	cas2	CRISPR-associated endonuclease Cas2	Thermosynechococcus elongatus PKUAC-SCTE542	Thermosynechococcus sp. NK55a	Oscillatoriales cyanobacterium JSC-12	Leptolyngbya sp. O-77	Cyanobacteria bacterium J069	HGT: Others
FFX45_02350	475128	476786	1659	-1	cas1	type I-MYXAN CRISPR-associated endonuclease Cas1	Thermosynechococcus elongatus PKUAC-SCTE542	Thermosynechococcus sp. NK55a	Thermosynechococcus sp. NK55a	[Leptolyngbya] sp. JSC-1	Leptolyngbya sp. IPPAS B-1204
FFX45_02355	476833	477405	573	-1	NA	Uma2 family endonuclease	Acaryochloris sp. RCC1774	Gloeomargarita lithophora	Synechococcus sp. PCC 7336	Gloeomargarita lithophora	Leptolyngbya sp. 'hensonii'	HGT: Recent
FFX45_02360	477426	478037	612	-1	NA	hypothetical protein	Synechococcus lividus	Thermosynechococcus sp. NK55a	Thermosynechococcus	Cyanobacteria bacterium J003
FFX45_02365	478050	479822	1773	-1	NA	RDD family protein	Thermosynechococcus elongatus	Thermosynechococcus vulcanus	Thermosynechococcus vulcanus NIES-2134	Cyanobacteria bacterium J003	Synechococcus lividus
FFX45_02370	480016	481068	1053	1	NA	adenosine deaminase	Thermosynechococcus elongatus PKUAC-SCTE542	Thermosynechococcus sp. NK55a	Thermosynechococcus vulcanus	Synechococcus lividus	Synechococcus sp. PCC 6312
FFX45_02375	481078	481668	591	1	leuD	3-isopropylmalate dehydratase small subunit	Thermosynechococcus sp. NK55a	Chloroflexi bacterium	Thermosynechococcus elongatus	Thermosynechococcus vulcanus	Synechococcus lividus
FFX45_02385	482708	483670	963	1	NA	hypothetical protein	Thermosynechococcus vulcanus	Thermosynechococcus elongatus	Thermosynechococcus elongatus PKUAC-SCTE542	Synechococcus lividus	Synechococcus lividus PCC 6715
FFX45_02390	483667	485193	1527	-1	NA	right-handed parallel beta-helix repeat-containing protein	Thermosynechococcus sp. NK55a	Cyanobacteria bacterium J003	Thermosynechococcus vulcanus	Thermosynechococcus elongatus	Synechococcus lividus
FFX45_02395	485190	485387	198	-1	NA	DUF1049 domain-containing protein	Thermosynechococcus sp. NK55a	Thermosynechococcus elongatus PKUAC-SCTE542	Thermosynechococcus elongatus	Thermosynechococcus vulcanus
FFX45_02400	485388	485600	213	-1	NA	hypothetical protein	Thermosynechococcus elongatus PKUAC-SCTE542	Thermosynechococcus sp. NK55a	Thermosynechococcus vulcanus NIES-2134	Thermosynechococcus vulcanus	Thermosynechococcus elongatus
FFX45_02405	485862	487886	2025	1	NA	type II/IV secretion system protein	Cyanobacteria bacterium J003	Thermosynechococcus sp. NK55a	Thermosynechococcus	Synechococcus lividus	Synechococcus sp. PCC 6312
FFX45_02410	487954	489051	1098	1	NA	type IV pilus twitching motility protein PilT	Thermosynechococcus vulcanus	Thermosynechococcus elongatus	Synechococcus lividus	Thermosynechococcus elongatus PKUAC-SCTE542	Thermosynechococcus sp. NK55a
FFX45_02420	490310	490783	474	1	NA	J domain-containing protein	Thermosynechococcus elongatus PKUAC-SCTE542	Thermosynechococcus vulcanus	Thermosynechococcus elongatus	Thermosynechococcus sp. NK55a	Synechococcus lividus
FFX45_02425	490780	491052	273	1	NA	DUF3143 domain-containing protein	Thermosynechococcus elongatus PKUAC-SCTE542	Thermosynechococcus	Thermosynechococcus sp. NK55a	Synechococcus lividus	Cyanothece sp. PCC 7425
FFX45_02430	491049	491402	354	-1	NA	hypothetical protein	Thermosynechococcus elongatus PKUAC-SCTE542	Thermosynechococcus vulcanus	Thermosynechococcus elongatus	Synechococcus lividus	Thermosynechococcus sp. NK55a
FFX45_02435	491697	492869	1173	-1	NA	aminotransferase class V-fold PLP-dependent enzyme	Thermosynechococcus elongatus PKUAC-SCTE542	Thermosynechococcus	Thermosynechococcus vulcanus NIES-2134	Thermosynechococcus sp. NK55a	Thermosynechococcus sp. NK55a
FFX45_02445	493184	493555	372	1	NA	ferredoxin--nitrite reductase	Thermosynechococcus elongatus PKUAC-SCTE542	Cyanobacteria bacterium J003	Thermosynechococcus sp. NK55a	Thermosynechococcus	Synechococcus lividus
FFX45_02450	493552	493755	204	-1	NA	spore coat protein U domain-containing protein	Thermosynechococcus elongatus PKUAC-SCTE542
FFX45_02455	493724	494002	279	-1	NA	hypothetical protein	NA	NA	NA	NA	NA
FFX45_02460	494114	495448	1335	1	NA	MFS transporter	Synechococcus elongatus	Chamaesiphon minutus	Leptolyngbya sp. KIOST-1	Pseudanabaena sp. PCC 7367	Leptolyngbya sp.	HGT: Recent
FFX45_02465	495445	496302	858	-1	aguB	N-carbamoylputrescine amidase	Thermosynechococcus vulcanus	Thermosynechococcus sp. NK55a	Cyanobacteria bacterium J003	Thermosynechococcus elongatus	Synechococcus lividus
FFX45_02470	496299	497324	1026	-1	NA	agmatine deiminase family protein	Thermosynechococcus vulcanus	Thermosynechococcus elongatus	Thermosynechococcus sp. NK55a	Synechococcus lividus	Synechococcus sp. PCC 6312
FFX45_02475	497334	497609	276	-1	NA	50S ribosomal protein L31	Thermosynechococcus elongatus PKUAC-SCTE542	Thermosynechococcus sp. NK55a	Thermosynechococcus elongatus	Thermosynechococcus vulcanus	Synechococcus lividus
FFX45_02480	497649	498062	414	-1	rpsI	30S ribosomal protein S9	Thermosynechococcus	Thermosynechococcus sp. NK55a	Synechococcus lividus	Nodosilinea nodulosa	Cyanothece sp. PCC 7425	HGT: Others
FFX45_02485	498064	498522	459	-1	rplM	50S ribosomal protein L13	Thermosynechococcus sp. NK55a	Thermosynechococcus	Cyanobacteria bacterium J003	Synechococcus lividus PCC 6715	Synechococcus lividus	HGT: Others
FFX45_02490	498539	499393	855	-1	truA	tRNA pseudouridine(38-40) synthase TruA	Thermosynechococcus sp. NK55a	Thermosynechococcus sp. NK55a	Thermosynechococcus	Thermosynechococcus vulcanus NIES-2134	Synechococcus lividus
FFX45_02495	499400	499750	351	-1	NA	50S ribosomal protein L17	Thermosynechococcus elongatus PKUAC-SCTE542	Thermosynechococcus	Thermosynechococcus sp. NK55a	Synechococcus lividus	[Leptolyngbya] sp. JSC-1
FFX45_02500	499773	500738	966	-1	NA	DNA-directed RNA polymerase subunit alpha	Thermosynechococcus sp. NK55a	Thermosynechococcus	Synechococcus lividus	Synechococcus sp. PCC 6312	Cyanothece sp. PCC 7425	HGT: Others
FFX45_02505	500768	501160	393	-1	rpsK	30S ribosomal protein S11	Thermosynechococcus	Thermosynechococcus sp. NK55a	Synechococcus lividus	Planktothrix tepida	Planktothrix serta PCC 8927	HGT: Others
FFX45_02510	501203	501583	381	-1	rpsM	30S ribosomal protein S13	Thermosynechococcus sp. NK55a	Thermosynechococcus	Thermosynechococcus elongatus PKUAC-SCTE542	Synechococcus lividus	Synechococcus
FFX45_02515	501617	501730	114	-1	rpmJ	50S ribosomal protein L36	Thermosynechococcus	Synechococcus lividus	Synechococcus sp. PCC 6312	Leptolyngbya foveolarum		HGT: Others
FFX45_02520	501791	502015	225	-1	infA	translation initiation factor IF-1	Cyanobacteria	Acaryochloris	Cyanobacteria bacterium QH_1_48_107	Cyanobacteria	Cyanobacteria
FFX45_02525	502008	502595	588	-1	NA	adenylate kinase	Thermosynechococcus elongatus PKUAC-SCTE542	Thermosynechococcus vulcanus	Thermosynechococcus elongatus	Thermosynechococcus sp. NK55a	Synechococcus lividus
FFX45_02530	502595	503905	1311	-1	secY	preprotein translocase subunit SecY	Thermosynechococcus sp. NK55a	Thermosynechococcus	Synechococcus lividus	Synechococcus sp. PCC 6312	Cyanothece sp. PCC 7425	HGT: Others
FFX45_02535	503918	504382	465	-1	NA	50S ribosomal protein L15	Thermosynechococcus	Thermosynechococcus elongatus PKUAC-SCTE542	Thermosynechococcus sp. NK55a	Cyanobacteria bacterium J003	Synechococcus lividus
FFX45_02540	504396	504920	525	-1	rpsE	30S ribosomal protein S5	Thermosynechococcus	Thermosynechococcus elongatus PKUAC-SCTE542	Cyanobacteria bacterium J003	Synechococcus lividus	Synechococcus sp. PCC 6312	HGT: Others
FFX45_02545	504932	505294	363	-1	NA	50S ribosomal protein L18	Thermosynechococcus elongatus PKUAC-SCTE542	Thermosynechococcus	Thermosynechococcus sp. NK55a	Synechococcus lividus	Phormidium ambiguum
FFX45_02550	505295	505858	564	-1	NA	50S ribosomal protein L6	Thermosynechococcus	Thermosynechococcus elongatus PKUAC-SCTE542	Thermosynechococcus sp. NK55a	Synechococcus lividus	Synechococcus sp. PCC 6312
FFX45_02555	505877	506278	402	-1	rpsH	30S ribosomal protein S8	Thermosynechococcus	Thermosynechococcus elongatus PKUAC-SCTE542	Thermosynechococcus sp. NK55a	Synechococcus lividus	Synechococcus sp. PCC 6312
FFX45_02560	506308	506853	546	-1	rplE	50S ribosomal protein L5	Thermosynechococcus sp. NK55a	Thermosynechococcus	Synechococcus lividus	Synechococcus sp. PCC 6312	filamentous cyanobacterium CCP1	HGT: Others
FFX45_02565	506912	507223	312	-1	NA	50S ribosomal protein L24	Thermosynechococcus elongatus	Thermosynechococcus vulcanus	Synechococcus lividus	Thermosynechococcus elongatus PKUAC-SCTE542	Thermosynechococcus sp. NK55a
FFX45_02570	507265	507633	369	-1	rplN	50S ribosomal protein L14	Thermosynechococcus sp. NK55a	Synechococcus lividus	Thermosynechococcus vulcanus	Synechococcus sp. PCC 6312	Thermosynechococcus elongatus
FFX45_02575	507646	507894	249	-1	rpsQ	30S ribosomal protein S17	Thermosynechococcus	Synechococcus lividus	Scytonema sp. NIES-4073	Scytonema sp. HK-05	Chroococcidiopsis sp. TS-821	HGT: Others
FFX45_02580	507894	508106	213	-1	NA	50S ribosomal protein L29	Thermosynechococcus elongatus PKUAC-SCTE542	Thermosynechococcus	Thermosynechococcus sp. NK55a	Synechococcus lividus	Leptolyngbya ohadii
FFX45_02585	508109	508540	432	-1	rplP	50S ribosomal protein L16	Thermosynechococcus elongatus PKUAC-SCTE542	Thermosynechococcus	Synechococcus lividus	Mastigocladopsis repens	Nostocales cyanobacterium HT-58-2	HGT: Others
FFX45_02590	508555	509271	717	-1	rpsC	30S ribosomal protein S3	Thermosynechococcus elongatus PKUAC-SCTE542	Thermosynechococcus sp. NK55a	Thermosynechococcus	Synechococcus lividus	Synechococcus sp. PCC 6312
FFX45_02595	509284	509652	369	-1	NA	50S ribosomal protein L22	Thermosynechococcus	Synechococcus lividus	Planktothrix	Planktothrix serta PCC 8927	Cyanobacteria bacterium J055	HGT: Others
FFX45_02600	509683	509961	279	-1	rpsS	30S ribosomal protein S19	Thermosynechococcus	Synechococcus lividus	Thermosynechococcus sp. NK55a	Synechococcus sp. PCC 6312	Cyanothece sp. PCC 7425	HGT: Others
FFX45_02605	509984	510850	867	-1	rplB	50S ribosomal protein L2	Thermosynechococcus elongatus PKUAC-SCTE542	Thermosynechococcus elongatus	Thermosynechococcus vulcanus	Thermosynechococcus sp. NK55a	Cyanobacteria bacterium J003
FFX45_02610	510862	511164	303	-1	NA	50S ribosomal protein L23	Thermosynechococcus	Thermosynechococcus sp. NK55a	Synechococcus lividus	Acaryochloris	Leptolyngbya sp. 'hensonii'	HGT: Others
FFX45_02615	511157	511789	633	-1	rplD	50S ribosomal protein L4	Thermosynechococcus	Thermosynechococcus elongatus PKUAC-SCTE542	Cyanobacteria bacterium J003	Synechococcus lividus	Synechococcus sp. PCC 6312	HGT: Others
FFX45_02620	511806	512444	639	-1	NA	50S ribosomal protein L3	Cyanobacteria bacterium J003	Thermosynechococcus vulcanus	Thermosynechococcus sp. NK55a	Thermosynechococcus elongatus	Synechococcus lividus
FFX45_02625	512812	513948	1137	1	tgt	tRNA guanosine(34) transglycosylase Tgt	Thermosynechococcus sp. NK55a	Thermosynechococcus vulcanus	Thermosynechococcus elongatus	Cyanobacteria bacterium J003	Synechococcus lividus
FFX45_02630	513917	514405	489	1	NA	DUF2752 domain-containing protein	Thermosynechococcus elongatus PKUAC-SCTE542	Thermosynechococcus sp. NK55a	Thermosynechococcus elongatus	Thermosynechococcus vulcanus	Thermosynechococcus sp. NK55a
FFX45_02635	514409	515380	972	1	NA	class I SAM-dependent methyltransferase	Thermosynechococcus elongatus PKUAC-SCTE542	Gammaproteobacteria bacterium	Proteobacteria bacterium SG_bin5	Bacteroidetes bacterium	Synechococcus sp. MIT S9508	HGT: Others
FFX45_02640	515467	515898	432	1	NA	BLUF domain-containing protein	Thermosynechococcus elongatus PKUAC-SCTE542	Cyanobacteria bacterium J003	Thermosynechococcus sp. NK55a	Thermosynechococcus vulcanus	Thermosynechococcus elongatus
FFX45_02645	515900	516397	498	1	NA	DUF177 domain-containing protein	Thermosynechococcus elongatus PKUAC-SCTE542	Cyanobacteria bacterium J003	Thermosynechococcus vulcanus	Thermosynechococcus elongatus	Synechococcus lividus
FFX45_02650	516394	517893	1500	1	NA	AAA family ATPase	Thermosynechococcus vulcanus	Thermosynechococcus elongatus	Thermosynechococcus sp. NK55a	Synechococcus lividus	filamentous cyanobacterium CCP2
FFX45_02655	517894	518364	471	1	NA	SH3 domain-containing protein	Thermosynechococcus elongatus	Thermosynechococcus vulcanus	Thermosynechococcus vulcanus NIES-2134	Cyanobacteria bacterium J003	Thermosynechococcus sp. NK55a
FFX45_02660	518368	518802	435	-1	NA	hypothetical protein	Cyanobacteria bacterium J003	Thermosynechococcus elongatus PKUAC-SCTE542	Thermosynechococcus sp. NK55a	Thermosynechococcus vulcanus	Thermosynechococcus elongatus
FFX45_02665	518946	520310	1365	1	NA	UDP-N-acetylmuramoyl-L-alanine--D-glutamate ligase	Thermosynechococcus elongatus PKUAC-SCTE542	Thermosynechococcus elongatus	Cyanobacteria bacterium J003	Thermosynechococcus sp. NK55a	Thermosynechococcus vulcanus
FFX45_02670	520295	521479	1185	1	NA	AI-2E family transporter	Thermosynechococcus elongatus PKUAC-SCTE542	Cyanobacteria bacterium J003	Thermosynechococcus vulcanus	Thermosynechococcus elongatus	Thermosynechococcus vulcanus NIES-2134
FFX45_02675	521484	522161	678	1	NA	hypothetical protein	Thermosynechococcus elongatus	Thermosynechococcus vulcanus	Thermosynechococcus sp. NK55a	Cyanobacteria bacterium J003	Synechococcus lividus
FFX45_02680	522164	522964	801	1	NA	DUF1838 domain-containing protein	Thermosynechococcus sp. NK55a	Thermosynechococcus	Synechococcus lividus	Okeania hirsuta	Trichodesmium erythraeum	HGT: Others
FFX45_02685	523426	524448	1023	-1	NA	aspartate-semialdehyde dehydrogenase	Thermosynechococcus elongatus PKUAC-SCTE542	Thermosynechococcus sp. NK55a	Cyanobacteria bacterium J003	Thermosynechococcus vulcanus	Thermosynechococcus elongatus
FFX45_02690	524631	529574	4944	1	NA	CHAT domain-containing protein	Synechococcus lividus	Synechococcus lividus PCC 6715				HGT: Recent
FFX45_02695	529609	530145	537	-1	NA	6,7-dimethyl-8-ribityllumazine synthase	Thermosynechococcus elongatus PKUAC-SCTE542	Thermosynechococcus sp. NK55a	Thermosynechococcus	Cyanobacteria bacterium J003	Synechococcus lividus
FFX45_02700	530193	530645	453	-1	NA	hypothetical protein	Thermosynechococcus elongatus PKUAC-SCTE542	Thermosynechococcus elongatus	Thermosynechococcus vulcanus NIES-2134	Thermosynechococcus vulcanus	Thermosynechococcus sp. NK55a
FFX45_02705	530780	531613	834	1	NA	thiazole synthase	Thermosynechococcus elongatus PKUAC-SCTE542	Thermosynechococcus sp. NK55a	Cyanobacteria bacterium J003	Thermosynechococcus vulcanus	Thermosynechococcus elongatus
FFX45_02710	531610	532764	1155	1	NA	glycosyltransferase	Thermosynechococcus elongatus PKUAC-SCTE542	Thermosynechococcus vulcanus	Cyanobacteria bacterium J003	Thermosynechococcus sp. NK55a	Thermosynechococcus elongatus
FFX45_02715	532817	532987	171	1	NA	ssl1498 family light-harvesting-like protein	Thermosynechococcus elongatus PKUAC-SCTE542	Thermosynechococcus	Synechococcus lividus	Thermosynechococcus sp. NK55a	Fischerella sp. PCC 9605
FFX45_02720	532989	533606	618	1	tsaB	tRNA (adenosine(37)-N6)-threonylcarbamoyltransferase complex dimerization subunit type 1 TsaB	Thermosynechococcus elongatus PKUAC-SCTE542	Thermosynechococcus sp. NK55a	Cyanobacteria bacterium J003	Thermosynechococcus vulcanus	Thermosynechococcus sp. NK55a
FFX45_02725	533596	535050	1455	1	NA	NADH:ubiquinone oxidoreductase	Thermosynechococcus sp. NK55a	Thermosynechococcus elongatus	Thermosynechococcus vulcanus	Synechococcus lividus	Nostocales
FFX45_02730	535064	536320	1257	1	NA	DNA repair exonuclease	Thermosynechococcus sp. NK55a	Cyanobacteria bacterium J003	Thermosynechococcus elongatus	Thermosynechococcus vulcanus	Synechococcus lividus
FFX45_02735	536317	537060	744	-1	NA	DUF928 domain-containing protein	Thermosynechococcus vulcanus	Thermosynechococcus vulcanus NIES-2134	Thermosynechococcus elongatus PKUAC-SCTE542	Thermosynechococcus elongatus	Synechococcus lividus
FFX45_02750	538658	539581	924	-1	NA	GTPase Era	Thermosynechococcus elongatus PKUAC-SCTE542	Thermosynechococcus sp. NK55a	Thermosynechococcus vulcanus	Thermosynechococcus elongatus	Acaryochloris sp. RCC1774
FFX45_02755	539591	540085	495	-1	NA	biopolymer transporter ExbD	Thermosynechococcus elongatus PKUAC-SCTE542	Thermosynechococcus sp. NK55a	Cyanobacteria bacterium J003	Thermosynechococcus elongatus	Thermosynechococcus vulcanus
FFX45_02760	540162	540737	576	1	NA	guanylate kinase	Thermosynechococcus elongatus	Thermosynechococcus sp. NK55a	Thermosynechococcus elongatus PKUAC-SCTE542	Thermosynechococcus vulcanus	Cyanobacteria bacterium J003
FFX45_02765	540734	541456	723	-1	NA	ABC transporter ATP-binding protein	Thermosynechococcus sp. NK55a	Cyanobacteria bacterium J003	Thermosynechococcus	Synechococcus lividus	Synechococcus sp. PCC 6312	HGT: Others
FFX45_02770	545678	546691	1014	1	NA	zinc-dependent alcohol dehydrogenase family protein	Thermosynechococcus elongatus PKUAC-SCTE542	Cyanobacteria bacterium J003	Thermosynechococcus elongatus	Thermosynechococcus vulcanus	Thermosynechococcus sp. NK55a
FFX45_02775	546706	547062	357	1	NA	hypothetical protein	Thermosynechococcus elongatus PKUAC-SCTE542	Synechococcus lividus
FFX45_02780	547064	548044	981	-1	NA	PDZ domain-containing protein	Thermosynechococcus elongatus PKUAC-SCTE542	Thermosynechococcus sp. NK55a	Thermosynechococcus sp. NK55a	Cyanobacteria bacterium J003	Thermosynechococcus
FFX45_02785	548290	548484	195	1	NA	hypothetical protein	Thermosynechococcus	Thermosynechococcus sp. NK55a	Synechococcus lividus PCC 6715	Synechococcus lividus
FFX45_02790	548488	548982	495	1	NA	hypothetical protein	Thermosynechococcus elongatus PKUAC-SCTE542	Thermosynechococcus vulcanus	Thermosynechococcus elongatus	Thermosynechococcus sp. NK55a	Synechococcus lividus
FFX45_02795	549278	550876	1599	-1	NA	radical SAM protein	Thermosynechococcus elongatus	Thermosynechococcus vulcanus	Cyanobacteria bacterium J003	Thermosynechococcus sp. NK55a	Synechococcus lividus
FFX45_02800	550877	553540	2664	-1	topA	type I DNA topoisomerase	Thermosynechococcus vulcanus	Thermosynechococcus elongatus	Thermosynechococcus sp. NK55a	Cyanobacteria bacterium J003	Synechococcus lividus
FFX45_02805	553724	554491	768	1	NA	amino acid ABC transporter ATP-binding protein	Synechococcus lividus	Cyanothece sp. PCC 7425	Cyanothece sp. PCC 7425	Synechococcus sp. PCC 6312	Neosynechococcus sphagnicola	HGT: Recent
FFX45_02810	554488	555000	513	-1	NA	inorganic diphosphatase	Thermosynechococcus elongatus PKUAC-SCTE542	Thermosynechococcus elongatus BP-1	Thermosynechococcus	Thermosynechococcus sp. NK55a	Thermosynechococcus sp. NK55a
FFX45_02815	555130	556536	1407	1	NA	CPBP family intramembrane metalloprotease	Thermosynechococcus sp. NK55a	Thermosynechococcus elongatus	Thermosynechococcus vulcanus	Synechococcus lividus	Acaryochloris sp. RCC1774
FFX45_02820	556504	557280	777	-1	NA	SDR family oxidoreductase	Thermosynechococcus elongatus	Thermosynechococcus vulcanus	Thermosynechococcus elongatus PKUAC-SCTE542	Cyanobacteria bacterium J003	Thermosynechococcus sp. NK55a
FFX45_02825	557343	558233	891	1	NA	alpha/beta fold hydrolase	Thermosynechococcus vulcanus	Thermosynechococcus sp. NK55a	Thermosynechococcus elongatus	Thermosynechococcus elongatus PKUAC-SCTE542	Synechococcus lividus
FFX45_02830	558230	559183	954	-1	NA	protoheme IX farnesyltransferase	Thermosynechococcus elongatus PKUAC-SCTE542	Thermosynechococcus vulcanus NIES-2134	Thermosynechococcus vulcanus	Thermosynechococcus elongatus	Thermosynechococcus elongatus BP-1
FFX45_02835	559201	560124	924	-1	NA	heme A synthase	Thermosynechococcus elongatus PKUAC-SCTE542	Cyanobacteria bacterium J003	Thermosynechococcus sp. NK55a	Thermosynechococcus elongatus	Thermosynechococcus vulcanus
FFX45_02840	560267	560836	570	-1	NA	hypothetical protein	Thermosynechococcus sp. NK55a	Cyanobacteria bacterium J003	Thermosynechococcus elongatus	Thermosynechococcus vulcanus	Synechococcus lividus
FFX45_02845	560900	561919	1020	-1	csaB	polysaccharide pyruvyl transferase CsaB	Thermosynechococcus elongatus PKUAC-SCTE542	Cyanobacteria bacterium J003	Thermosynechococcus sp. NK55a	Thermosynechococcus elongatus	Thermosynechococcus vulcanus
FFX45_02850	561916	562611	696	-1	NA	hypothetical protein	Thermosynechococcus elongatus PKUAC-SCTE542	Thermosynechococcus sp. NK55a	Thermosynechococcus elongatus	Thermosynechococcus vulcanus NIES-2134	Thermosynechococcus vulcanus
FFX45_02855	562608	563876	1269	-1	NA	histidine--tRNA ligase	Thermosynechococcus elongatus PKUAC-SCTE542	Thermosynechococcus sp. NK55a	Cyanobacteria bacterium J003	Thermosynechococcus	Synechococcus lividus
FFX45_02860	563918	564283	366	-1	NA	resolvase	Thermosynechococcus elongatus PKUAC-SCTE542	Thermosynechococcus sp. NK55a	Synechococcus lividus	Geitlerinema sp. PCC 7407	Geitlerinema sp. PCC 7407	HGT: Others
FFX45_02865	564351	566069	1719	-1	recN	DNA repair protein RecN	Thermosynechococcus sp. NK55a	Cyanobacteria bacterium J003	Synechococcus lividus	Trichormus variabilis	Nostocaceae	HGT: Others
FFX45_02870	566221	567108	888	1	NA	beta-carotene hydroxylase	Thermosynechococcus sp. NK55a	Thermosynechococcus elongatus PKUAC-SCTE542	Thermosynechococcus vulcanus	Thermosynechococcus elongatus	Synechococcus lividus
FFX45_02875	567123	568082	960	1	NA	ABC transporter ATP-binding protein	Thermosynechococcus vulcanus	Thermosynechococcus elongatus	Thermosynechococcus elongatus PKUAC-SCTE542	Thermosynechococcus sp. NK55a	Synechococcus lividus
FFX45_02880	568208	569365	1158	1	NA	endo-1,4-beta-xylanase	Thermosynechococcus elongatus PKUAC-SCTE542	Thermosynechococcus sp. NK55a	Thermosynechococcus sp. NK55a	Thermosynechococcus vulcanus	Thermosynechococcus elongatus
FFX45_02885	569368	571020	1653	-1	NA	aldehyde dehydrogenase family protein	Thermosynechococcus elongatus PKUAC-SCTE542	Thermosynechococcus sp. NK55a	Thermosynechococcus sp. NK55a	Thermosynechococcus vulcanus	Thermosynechococcus vulcanus NIES-2134
FFX45_02890	571172	571954	783	1	sufC	Fe-S cluster assembly ATPase SufC	Thermosynechococcus elongatus PKUAC-SCTE542	Thermosynechococcus	Cyanobacteria bacterium J003	Thermosynechococcus sp. NK55a	Synechococcus lividus
FFX45_02895	571951	573237	1287	1	sufD	Fe-S cluster assembly protein SufD	Thermosynechococcus vulcanus	Thermosynechococcus elongatus	Thermosynechococcus sp. NK55a	Cyanobacteria bacterium J003	Synechococcus lividus
FFX45_02900	573234	573863	630	-1	NA	Crp/Fnr family transcriptional regulator	Thermosynechococcus elongatus PKUAC-SCTE542	Synechococcus lividus	Synechococcus lividus PCC 6715	Cyanobacteria bacterium J003	Thermosynechococcus sp. NK55a	HGT: Others
FFX45_02905	573943	574455	513	-1	fldA	flavodoxin FldA	Thermosynechococcus elongatus PKUAC-SCTE542	Synechococcus lividus	Leptolyngbya sp. O-77	Cyanobacteria bacterium J055	Oscillatoriales cyanobacterium JSC-12	HGT: Others
FFX45_02910	574789	575337	549	-1	NA	PepSY domain-containing protein	Cyanobacteria bacterium J003	Thermosynechococcus sp. NK55a	Thermosynechococcus vulcanus	Thermosynechococcus vulcanus NIES-2134	Thermosynechococcus elongatus
FFX45_02915	575389	576063	675	-1	NA	Fe2+-dependent dioxygenase	Thermosynechococcus elongatus	Thermosynechococcus elongatus BP-1	Thermosynechococcus vulcanus	Thermosynechococcus vulcanus NIES-2134	Cyanobacteria bacterium J003
FFX45_02920	576177	576458	282	-1	NA	hypothetical protein	NA	NA	NA	NA	NA
FFX45_02925	576537	577940	1404	-1	NA	HAMP domain-containing histidine kinase	Thermosynechococcus sp. NK55a	Thermosynechococcus elongatus	Thermosynechococcus vulcanus	Cyanobacteria bacterium J069	[Leptolyngbya] sp. JSC-1
FFX45_02930	577894	578583	690	-1	NA	response regulator transcription factor	Thermosynechococcus sp. NK55a	Thermosynechococcus elongatus	Thermosynechococcus vulcanus	[Leptolyngbya] sp. JSC-1	Cyanobacteria bacterium J069
FFX45_02935	578634	579893	1260	-1	argJ	bifunctional glutamate N-acetyltransferase/amino-acid acetyltransferase ArgJ	Thermosynechococcus sp. NK55a	Thermosynechococcus	Synechococcus lividus	Cyanothece sp. PCC 7425	Leptolyngbya boryana	HGT: Others
FFX45_02940	579974	580561	588	-1	NA	Uma2 family endonuclease	Leptolyngbya sp. O-77	Leptolyngbya sp. IPPAS B-1204	Thermosynechococcus elongatus PKUAC-SCTE542	Cyanothece sp. PCC 7425	Oscillatoriales cyanobacterium JSC-12	HGT: Recent
FFX45_02945	580568	583603	3036	-1	NA	phosphoenolpyruvate carboxylase	Cyanobacteria bacterium J003	Thermosynechococcus sp. NK55a	Thermosynechococcus	Synechococcus lividus	Synechococcus sp. PCC 6312
FFX45_02950	583706	585205	1500	-1	NA	DUF3352 domain-containing protein	Thermosynechococcus vulcanus	Thermosynechococcus elongatus	Thermosynechococcus sp. NK55a	Cyanobacteria bacterium J003	Synechococcus lividus
FFX45_02955	585232	586236	1005	-1	NA	phosphoribulokinase	Thermosynechococcus sp. NK55a	Thermosynechococcus	Synechococcus lividus	Synechococcus sp. PCC 6312	Cyanothece sp. PCC 7425	HGT: Others
FFX45_02960	586447	586629	183	1	NA	50S ribosomal protein L32	Thermosynechococcus sp. NK55a	Thermosynechococcus	Synechococcus sp. PCC 6312	Synechococcus lividus	Leptolyngbya frigida	HGT: Others
FFX45_02965	586633	586806	174	1	NA	hypothetical protein	Thermosynechococcus elongatus PKUAC-SCTE542	Thermosynechococcus	Synechococcus lividus	Geitlerinema sp. PCC 9228	Leptolyngbya sp. NIES-2104	HGT: Others
FFX45_02970	586831	587613	783	1	NA	sterol desaturase family protein	Thermosynechococcus elongatus PKUAC-SCTE542	Thermosynechococcus elongatus	Thermosynechococcus sp. NK55a	Thermosynechococcus vulcanus	Cyanobacteria bacterium J003
FFX45_02975	587685	588494	810	1	NA	hypothetical protein	Thermosynechococcus vulcanus	Thermosynechococcus elongatus	Thermosynechococcus sp. NK55a	Thermosynechococcus vulcanus NIES-2134	Synechococcus lividus
FFX45_02980	588605	589123	519	1	NA	hypothetical protein	Thermosynechococcus elongatus PKUAC-SCTE542	Thermosynechococcus elongatus	Thermosynechococcus sp. NK55a	Thermosynechococcus vulcanus	Synechococcus lividus
FFX45_02985	589100	591337	2238	-1	NA	heavy metal translocating P-type ATPase	Thermosynechococcus elongatus PKUAC-SCTE542	Thermosynechococcus sp. NK55a	Cyanobacteria bacterium J003	Thermosynechococcus sp. NK55a	Thermosynechococcus vulcanus
FFX45_02990	591476	592075	600	1	NA	Uma2 family endonuclease	Arthrospira platensis	Synechococcus lividus	Oscillatoriales cyanobacterium	Pseudanabaena sp. PCC 6802	Tychonema bourrellyi	HGT: Recent
FFX45_02995	592170	592952	783	1	NA	ABC transporter permease	Thermosynechococcus elongatus PKUAC-SCTE542	Thermosynechococcus	Thermosynechococcus sp. NK55a	Synechococcus lividus	Synechococcus lividus PCC 6715
FFX45_03005	593136	593891	756	-1	NA	sulfite exporter TauE/SafE family protein	Thermosynechococcus elongatus PKUAC-SCTE542	Thermosynechococcus sp. NK55a	Thermosynechococcus elongatus	Thermosynechococcus vulcanus	Synechococcus lividus PCC 6715
FFX45_03010	593911	595272	1362	-1	trxB	thioredoxin-disulfide reductase	Thermosynechococcus elongatus PKUAC-SCTE542	Thermosynechococcus sp. NK55a	Cyanobacteria bacterium J003	Thermosynechococcus	Synechococcus lividus
FFX45_03015	595386	598892	3507	1	smc	chromosome segregation protein SMC	Thermosynechococcus sp. NK55a	Cyanobacteria bacterium J003	Thermosynechococcus elongatus	Thermosynechococcus vulcanus	Synechococcus sp. PCC 6312
FFX45_03020	599014	599628	615	1	NA	DUF3747 domain-containing protein	Cyanobacteria bacterium J003	Thermosynechococcus vulcanus NIES-2134	Thermosynechococcus vulcanus	Thermosynechococcus elongatus PKUAC-SCTE542	Thermosynechococcus elongatus
FFX45_03025	599631	600089	459	-1	smpB	SsrA-binding protein SmpB	Thermosynechococcus	Thermosynechococcus vulcanus NIES-2134	Thermosynechococcus sp. NK55a	Synechococcus lividus	Synechococcus sp. PCC 6312
FFX45_03030	600193	600819	627	1	NA	keto-deoxy-phosphogluconate aldolase	Thermosynechococcus vulcanus	Thermosynechococcus elongatus	Thermosynechococcus elongatus PKUAC-SCTE542	Thermosynechococcus sp. NK55a	Synechococcus lividus PCC 6715
FFX45_03040	601872	603680	1809	1	NA	glycosyltransferase	Thermosynechococcus sp. NK55a	Thermosynechococcus sp. NK55a	Thermosynechococcus vulcanus RKN	Thermosynechococcus vulcanus	Microcoleus sp. PCC 7113
FFX45_03045	603932	605152	1221	1	NA	CHAT domain-containing protein	Synechococcus sp. PCC 6312	Neosynechococcus sphagnicola	Neosynechococcus sphagnicola sy1	Nostoc sp. NIES-3756	Nostoc minutum NIES-26	HGT: Recent
FFX45_03050	605254	605940	687	1	NA	YgcG family protein	Thermosynechococcus sp. NK55a	Thermosynechococcus	Thermosynechococcus sp. NK55a	Cyanothece sp. PCC 7425	Calothrix sp. 336/3
FFX45_03055	605960	606694	735	1	NA	2-phosphosulfolactate phosphatase family protein	Thermosynechococcus	Thermosynechococcus elongatus PKUAC-SCTE542	Thermosynechococcus sp. NK55a	Synechococcus lividus	Chroococcidiopsis
FFX45_03060	606684	607589	906	-1	NA	4-hydroxybenzoate octaprenyltransferase	Thermosynechococcus elongatus PKUAC-SCTE542	Thermosynechococcus elongatus	Thermosynechococcus vulcanus	Thermosynechococcus sp. NK55a	Thermosynechococcus vulcanus NIES-2134
FFX45_03065	607719	608909	1191	1	corA	magnesium/cobalt transporter CorA	Cyanobacteria bacterium J003	Thermosynechococcus sp. NK55a	Synechococcus sp. PCC 6312	Cyanothece sp. PCC 7425	Leptolyngbya frigida
FFX45_03070	609130	610032	903	1	NA	hypothetical protein	Thermosynechococcus vulcanus	Thermosynechococcus sp. NK55a	Thermosynechococcus elongatus	Cyanobacteria bacterium J003	Synechococcus lividus
FFX45_03075	610042	611109	1068	1	NA	esterase-like activity of phytase family protein	Thermosynechococcus	Thermosynechococcus sp. NK55a	Cyanobacteria bacterium J003	Synechococcus lividus	Synechococcus sp. PCC 6312	HGT: Others
FFX45_03080	611106	612173	1068	-1	NA	phosphotransacetylase family protein	Thermosynechococcus elongatus PKUAC-SCTE542	Thermosynechococcus sp. NK55a	Thermosynechococcus	Synechococcus lividus	Synechococcus lividus PCC 6715
FFX45_03085	612219	612593	375	-1	NA	hypothetical protein	Thermosynechococcus elongatus PKUAC-SCTE542	Cyanobacteria bacterium J003	Thermosynechococcus	Synechococcus lividus	Thermosynechococcus sp. NK55a
FFX45_03090	612732	613064	333	1	NA	DUF760 domain-containing protein	Thermosynechococcus elongatus	Thermosynechococcus sp. NK55a	Thermosynechococcus vulcanus	Cyanobacteria bacterium J003	Thermosynechococcus elongatus PKUAC-SCTE542
FFX45_03095	613098	613526	429	1	NA	hypothetical protein	Thermosynechococcus elongatus PKUAC-SCTE542	Thermosynechococcus sp. NK55a	Cyanobacteria bacterium J003	Thermosynechococcus	Synechococcus lividus
FFX45_03100	613523	613822	300	-1	NA	hypothetical protein	Thermosynechococcus sp. NK55a	Thermosynechococcus	Thermosynechococcus vulcanus NIES-2134	Thermosynechococcus elongatus PKUAC-SCTE542	Synechococcus sp. PCC 6312
FFX45_03110	615166	616395	1230	-1	NA	methionine gamma-lyase family protein	Thermosynechococcus sp. NK55a	Thermosynechococcus vulcanus	Thermosynechococcus vulcanus NIES-2134	Thermosynechococcus elongatus	Desertifilum sp. IPPAS B-1220
FFX45_03115	616447	617700	1254	-1	NA	hypothetical protein	Chlorogloea sp. CCALA 695	Chroococcidiopsis sp. CCALA 051	Sporomusa acidovorans	Phormidesmis priestleyi	Phormidesmis priestleyi	HGT: Recent
FFX45_03120	617742	618989	1248	-1	NA	hypothetical protein	Gloeomargarita lithophora	Phormidesmis priestleyi	Phormidesmis priestleyi	Chlorogloea sp. CCALA 695	Chroococcidiopsis sp. CCALA 051	HGT: Recent
FFX45_03125	618986	619753	768	-1	NA	hypothetical protein	Gloeomargarita lithophora Alchichica-D10	Phormidesmis priestleyi				HGT: Recent
FFX45_03130	619874	621058	1185	-1	NA	glycosyltransferase	Thermosynechococcus elongatus	Thermosynechococcus elongatus PKUAC-SCTE542	Thermosynechococcus vulcanus NIES-2134	Thermosynechococcus vulcanus	Thermosynechococcus sp. NK55a
FFX45_03135	621103	621423	321	-1	minE	cell division topological specificity factor MinE	Thermosynechococcus elongatus	Thermosynechococcus sp. NK55a	Synechococcus lividus	Cyanothece sp. PCC 7425	Synechococcus sp. PCC 6312	HGT: Others
FFX45_03140	621420	622223	804	-1	minD	septum site-determining protein MinD	Thermosynechococcus vulcanus	Thermosynechococcus elongatus	Thermosynechococcus sp. NK55a	Cyanobacteria bacterium J003	Thermosynechococcus elongatus PKUAC-SCTE542
FFX45_03145	622262	623050	789	-1	minC	septum site-determining protein MinC	Cyanobacteria bacterium J003	Thermosynechococcus elongatus PKUAC-SCTE542	Thermosynechococcus elongatus	Thermosynechococcus vulcanus	Thermosynechococcus sp. NK55a
FFX45_03150	623047	623832	786	-1	NA	nuclear transport factor 2 family protein	Thermosynechococcus elongatus PKUAC-SCTE542	Thermosynechococcus vulcanus	Thermosynechococcus elongatus	Thermosynechococcus sp. NK55a	Cyanobacteria bacterium J003
FFX45_03155	623869	624705	837	-1	NA	hypothetical protein	Thermosynechococcus elongatus PKUAC-SCTE542	Thermosynechococcus sp. NK55a	Thermosynechococcus vulcanus	Thermosynechococcus elongatus	Synechococcus lividus
FFX45_03160	624810	624962	153	-1	NA	Photosystem II reaction center X protein	Thermosynechococcus elongatus PKUAC-SCTE542	Thermosynechococcus sp. NK55a	Thermosynechococcus	Synechococcus lividus PCC 6715
FFX45_03165	625025	626023	999	-1	NA	phosphodiester glycosidase family protein	Thermosynechococcus vulcanus	Thermosynechococcus elongatus	Thermosynechococcus sp. NK55a	Cyanobacteria bacterium J003	Synechococcus lividus
FFX45_03170	626188	627201	1014	1	NA	cytochrome c oxidase subunit II	Thermosynechococcus elongatus	Thermosynechococcus vulcanus	Thermosynechococcus sp. NK55a	Thermosynechococcus sp. NK55a	Thermosynechococcus vulcanus NIES-2134
FFX45_03175	627235	628893	1659	1	ctaD	cytochrome c oxidase subunit I	Thermosynechococcus sp. NK55a	Thermosynechococcus elongatus	Thermosynechococcus vulcanus	Thermosynechococcus vulcanus	Synechococcus lividus
FFX45_03180	628913	629518	606	1	NA	heme-copper oxidase subunit III	Thermosynechococcus elongatus	Thermosynechococcus vulcanus	Thermosynechococcus sp. NK55a	Synechococcus lividus	Thermosynechococcus elongatus PKUAC-SCTE542
FFX45_03185	629515	630228	714	-1	NA	DUF4079 domain-containing protein	Thermosynechococcus sp. NK55a	Thermosynechococcus vulcanus	Thermosynechococcus elongatus	Thermosynechococcus elongatus PKUAC-SCTE542	Synechococcus lividus
FFX45_03190	630269	630679	411	-1	NA	hypothetical protein	Thermosynechococcus vulcanus NIES-2134	Thermosynechococcus sp. NK55a	Thermosynechococcus sp. NK55a	Cyanobacteria bacterium J003	Thermosynechococcus elongatus PKUAC-SCTE542
FFX45_03200	630889	631605	717	-1	NA	ABC transporter ATP-binding protein	Thermosynechococcus vulcanus	Thermosynechococcus sp. NK55a	Thermosynechococcus elongatus PKUAC-SCTE542	Thermosynechococcus elongatus	Synechococcus lividus
FFX45_03205	631609	631848	240	-1	NA	hypothetical protein	Thermosynechococcus elongatus PKUAC-SCTE542	Thermosynechococcus	Thermosynechococcus vulcanus NIES-2134	Thermosynechococcus sp. NK55a	Cyanobacteria bacterium J003
FFX45_03210	631960	632805	846	-1	NA	ATP-binding cassette domain-containing protein	Thermosynechococcus elongatus	Thermosynechococcus sp. NK55a	Cyanobacteria bacterium J003	Thermosynechococcus vulcanus	Thermosynechococcus vulcanus NIES-2134
FFX45_03215	632836	634812	1977	-1	NA	ATP-binding cassette domain-containing protein	Thermosynechococcus elongatus	Thermosynechococcus vulcanus	Cyanobacteria bacterium J003	Synechococcus sp. PCC 6312	Scytonema sp. NIES-4073	HGT: Others
FFX45_03225	635690	637030	1341	-1	NA	ABC transporter substrate-binding protein	Thermosynechococcus sp. NK55a	Cyanobacteria bacterium J003	Thermosynechococcus elongatus	Thermosynechococcus vulcanus	Synechococcus sp. PCC 6312
FFX45_03230	637354	639726	2373	-1	NA	EAL domain-containing protein	Thermosynechococcus sp. NK55a	Cyanobacteria bacterium J003	Thermosynechococcus elongatus	Thermosynechococcus vulcanus NIES-2134	Thermosynechococcus vulcanus
FFX45_03240	640631	641872	1242	-1	NA	zinc ribbon domain-containing protein	Thermosynechococcus elongatus PKUAC-SCTE542	Cyanobacteria bacterium J003	Synechococcus lividus	Thermosynechococcus elongatus	Thermosynechococcus vulcanus
FFX45_03245	641869	642876	1008	-1	trpS	tryptophan--tRNA ligase	Thermosynechococcus elongatus PKUAC-SCTE542	Thermosynechococcus	Cyanobacteria bacterium J003	Thermosynechococcus elongatus BP-1	Synechococcus lividus
FFX45_03250	643020	645611	2592	-1	NA	M1 family metallopeptidase	Thermosynechococcus sp. NK55a	Cyanobacteria bacterium J003	Thermosynechococcus elongatus PKUAC-SCTE542	Thermosynechococcus elongatus	Thermosynechococcus vulcanus
FFX45_03255	645651	645875	225	-1	NA	DUF167 domain-containing protein	Thermosynechococcus elongatus PKUAC-SCTE542	Thermosynechococcus sp. NK55a	Thermosynechococcus
FFX45_03260	645882	646295	414	-1	NA	bacteriohemerythrin	Thermosynechococcus elongatus PKUAC-SCTE542	Thermosynechococcus	Cyanobacteria bacterium J003	Thermosynechococcus sp. NK55a	Cyanothece sp. PCC 7425
FFX45_03265	646310	647164	855	-1	NA	DUF4388 domain-containing protein	Thermosynechococcus vulcanus	Thermosynechococcus elongatus	Thermosynechococcus sp. NK55a	Cyanobacteria bacterium J003	Thermosynechococcus elongatus PKUAC-SCTE542
FFX45_03270	647192	647758	567	-1	NA	GTPase	Thermosynechococcus elongatus PKUAC-SCTE542	Thermosynechococcus sp. NK55a	Thermosynechococcus	Thermosynechococcus elongatus PKUAC-SCTE542	Pseudanabaena sp. BC1403
FFX45_03275	647805	648200	396	-1	NA	diacylglyceryl transferase	Thermosynechococcus	Thermosynechococcus sp. NK55a	Cyanobacteria bacterium J003	Thermosynechococcus elongatus PKUAC-SCTE542	Thermosynechococcus elongatus PKUAC-SCTE542
FFX45_03280	648255	648809	555	-1	NA	hypothetical protein	Thermosynechococcus sp. NK55a	Thermosynechococcus vulcanus	Thermosynechococcus elongatus	Thermosynechococcus elongatus PKUAC-SCTE542	Rivularia sp. PCC 7116
FFX45_03285	649454	649747	294	1	NA	hypothetical protein	Thermosynechococcus elongatus PKUAC-SCTE542	Geminocystis sp. NIES-3709	Calothrix sp. NIES-3974	Nodularia sp. NIES-3585	Geminocystis herdmanii	HGT: Others
FFX45_03290	649756	650175	420	-1	NA	cupin domain-containing protein	Thermosynechococcus elongatus	Thermosynechococcus vulcanus	Thermosynechococcus vulcanus NIES-2134	Thermosynechococcus elongatus PKUAC-SCTE542	Cyanobacteria bacterium J003
FFX45_03295	650251	651081	831	1	NA	4-hydroxy-tetrahydrodipicolinate reductase	Thermosynechococcus elongatus PKUAC-SCTE542	Cyanobacteria bacterium J003	Thermosynechococcus vulcanus	Thermosynechococcus sp. NK55a	Thermosynechococcus vulcanus NIES-2134
FFX45_03300	651083	651946	864	-1	NA	DUF1092 family protein	Thermosynechococcus sp. NK55a	Thermosynechococcus elongatus	Thermosynechococcus vulcanus	Synechococcus lividus	Synechococcus sp. PCC 6312
FFX45_03305	652208	653653	1446	1	NA	ammonium transporter	Thermosynechococcus elongatus PKUAC-SCTE542	Cyanobacteria bacterium J003	Thermosynechococcus	Thermosynechococcus sp. NK55a	Thermosynechococcus vulcanus NIES-2134
FFX45_03310	653807	654448	642	1	trmB	tRNA (guanosine(46)-N7)-methyltransferase TrmB	Thermosynechococcus elongatus PKUAC-SCTE542	Thermosynechococcus elongatus	Thermosynechococcus vulcanus	Thermosynechococcus sp. NK55a	Cyanobacteria bacterium J003
FFX45_03315	654445	655149	705	-1	NA	lipase	Thermosynechococcus elongatus	Thermosynechococcus vulcanus	Thermosynechococcus sp. NK55a	Cyanobacteria bacterium J003	Synechococcus lividus
FFX45_03320	655154	656101	948	-1	NA	MBL fold metallo-hydrolase	Cyanobacteria bacterium J003	Thermosynechococcus	Thermosynechococcus sp. NK55a	Thermosynechococcus sp. NK55a	Thermosynechococcus vulcanus NIES-2134
FFX45_03325	656331	657488	1158	1	NA	sigma-70 family RNA polymerase sigma factor	Thermosynechococcus elongatus PKUAC-SCTE542	Thermosynechococcus elongatus	Thermosynechococcus vulcanus	Oscillatoriales cyanobacterium MTP1	Nostoc sp. HK-01
FFX45_03330	657543	658925	1383	1	NA	DUF1822 family protein	Thermosynechococcus elongatus PKUAC-SCTE542	Thermosynechococcus vulcanus	Thermosynechococcus elongatus	Cyanothece sp. PCC 7425	Geminocystis sp. NIES-3709
FFX45_03335	658956	661376	2421	1	NA	CHAT domain-containing protein	Thermosynechococcus elongatus	Thermosynechococcus vulcanus
FFX45_03340	661865	663184	1320	-1	sbcD	exonuclease subunit SbcD	Thermosynechococcus elongatus	Thermosynechococcus vulcanus	Cyanobacteria bacterium J003	Thermosynechococcus sp. NK55a	Synechococcus lividus
FFX45_03345	663184	664818	1635	-1	NA	alpha-D-glucose phosphate-specific phosphoglucomutase	Thermosynechococcus sp. NK55a	Cyanobacteria bacterium J003	Thermosynechococcus vulcanus	Thermosynechococcus elongatus	Synechococcus lividus
FFX45_03355	665072	666010	939	1	NA	cobalamin-binding protein	Thermosynechococcus sp. NK55a	Thermosynechococcus elongatus	Thermosynechococcus vulcanus	Synechococcus sp. PCC 8807	Synechococcus sp. BDU 130192
FFX45_03360	666230	667819	1590	1	NA	glycoside hydrolase family 57 protein	Thermosynechococcus	Thermosynechococcus elongatus PKUAC-SCTE542	Thermosynechococcus sp. NK55a	Synechococcus lividus	Synechococcus sp. PCC 6312
FFX45_03365	667832	669241	1410	-1	NA	signal recognition particle protein	Thermosynechococcus sp. NK55a	Cyanobacteria bacterium J003	Thermosynechococcus elongatus	Thermosynechococcus vulcanus	Synechococcus lividus
FFX45_03370	669500	669727	228	1	NA	hypothetical protein	Thermosynechococcus sp. NK55a	Thermosynechococcus elongatus PKUAC-SCTE542	Thermosynechococcus elongatus	Thermosynechococcus vulcanus	Synechococcus lividus
FFX45_03375	669753	671189	1437	1	NA	circularly permuted type 2 ATP-grasp protein	Thermosynechococcus vulcanus	Thermosynechococcus elongatus	Thermosynechococcus sp. NK55a	Synechococcus lividus	Synechococcus lividus PCC 6715
FFX45_03380	671319	671789	471	1	NA	hypothetical protein	Thermosynechococcus sp. NK55a	Thermosynechococcus elongatus PKUAC-SCTE542	Thermosynechococcus	Synechococcus lividus	Phormidesmis priestleyi
FFX45_03385	671800	672492	693	1	NA	type 1 glutamine amidotransferase	Thermosynechococcus elongatus PKUAC-SCTE542	Cyanobacteria bacterium J003	Thermosynechococcus elongatus	Thermosynechococcus vulcanus	Thermosynechococcus sp. NK55a
FFX45_03390	672489	673268	780	1	NA	RNA methyltransferase	Thermosynechococcus elongatus PKUAC-SCTE542	Thermosynechococcus sp. NK55a	Thermosynechococcus elongatus	Thermosynechococcus vulcanus	Thermosynechococcus sp. NK55a
FFX45_03395	673265	673453	189	-1	psbZ	photosystem II reaction center protein PsbZ	Thermosynechococcus elongatus PKUAC-SCTE542	Thermosynechococcus	Thermosynechococcus sp. NK55a	Thermosynechococcus vulcanus	Synechococcus lividus
FFX45_03400	673570	674424	855	-1	NA	M23 family metallopeptidase	Thermosynechococcus elongatus PKUAC-SCTE542	Thermosynechococcus sp. NK55a	Cyanobacteria bacterium J003	Thermosynechococcus vulcanus	Thermosynechococcus elongatus
FFX45_03405	674556	675311	756	-1	NA	phycobilisome rod-core linker polypeptide CpcG2	Thermosynechococcus	Thermosynechococcus elongatus PKUAC-SCTE542	Thermosynechococcus sp. NK55a	Synechococcus lividus	Synechococcus sp. PCC 6312
FFX45_03410	675345	676085	741	-1	NA	phycobilisome rod-core linker polypeptide CpcG2	Thermosynechococcus elongatus PKUAC-SCTE542	Thermosynechococcus sp. NK55a	Thermosynechococcus	Synechococcus lividus	Oscillatoriales cyanobacterium JSC-12
FFX45_03415	676089	676922	834	-1	NA	phycobilisome rod-core linker polypeptide CpcG1	Thermosynechococcus	Thermosynechococcus sp. NK55a	Cyanobacteria bacterium J003	Synechococcus lividus	Synechococcus sp. PCC 6312	HGT: Others
FFX45_03420	676938	677579	642	-1	NA	HEAT repeat domain-containing protein	Thermosynechococcus sp. NK55a	Thermosynechococcus vulcanus	Thermosynechococcus elongatus	Thermosynechococcus elongatus PKUAC-SCTE542	Synechococcus lividus
FFX45_03425	677576	678406	831	-1	NA	HEAT repeat domain-containing protein	Thermosynechococcus elongatus	Thermosynechococcus elongatus PKUAC-SCTE542	Thermosynechococcus vulcanus	Thermosynechococcus vulcanus NIES-2134	Cyanobacteria bacterium J003
FFX45_03430	678414	678650	237	-1	NA	phycobilisome linker polypeptide	Thermosynechococcus elongatus PKUAC-SCTE542	Thermosynechococcus sp. NK55a	Thermosynechococcus	Synechococcus lividus	Oscillatoriales cyanobacterium JSC-12
FFX45_03435	678694	679557	864	-1	NA	photosystem I reaction center subunit XII	Thermosynechococcus sp. NK55a	Thermosynechococcus	Synechococcus lividus	Synechococcus sp. PCC 6312	Phormidium ambiguum	HGT: Others
FFX45_03440	679671	680159	489	-1	cpcA	phycocyanin subunit alpha	Thermosynechococcus sp. TUBT-T01	Thermosynechococcus	Thermosynechococcus sp. NK55a	Thermosynechococcus elongatus BP-1	Synechococcus lividus
FFX45_03445	680228	680746	519	-1	NA	C-phycocyanin beta chain	Thermosynechococcus	Thermosynechococcus vulcanus	Thermosynechococcus elongatus BP-1	Synechococcus lividus	Synechococcus sp. PCC 6312
FFX45_03450	681180	681887	708	1	NA	uracil-DNA glycosylase	Thermosynechococcus sp. NK55a	Thermosynechococcus	Cyanobacteria bacterium J003	Synechococcus lividus	Geitlerinema sp. PCC 7407	HGT: Others
FFX45_03455	681889	682248	360	-1	NA	helix-turn-helix transcriptional regulator	Thermosynechococcus sp. NK55a	Cyanobacteria bacterium J003	Thermosynechococcus elongatus PKUAC-SCTE542	Thermosynechococcus	Synechococcus lividus
FFX45_03460	682640	683254	615	-1	NA	2'-5' RNA ligase family protein	Thermosynechococcus	Thermosynechococcus vulcanus NIES-2134	Thermosynechococcus sp. NK55a
FFX45_03465	683200	683856	657	-1	NA	class I SAM-dependent methyltransferase	Thermosynechococcus elongatus PKUAC-SCTE542	Thermosynechococcus sp. NK55a	Thermosynechococcus sp. NK55a	Thermosynechococcus	Synechococcus lividus
FFX45_03470	683860	684450	591	-1	NA	DUF3177 family protein	Thermosynechococcus elongatus PKUAC-SCTE542	Thermosynechococcus sp. NK55a	Thermosynechococcus elongatus	Thermosynechococcus vulcanus	Synechococcus lividus
FFX45_03475	684514	685869	1356	-1	NA	YvcK family protein	Cyanobacteria bacterium J003	Thermosynechococcus	Thermosynechococcus vulcanus NIES-2134	Thermosynechococcus sp. NK55a	Synechococcus lividus
FFX45_03480	685847	686257	411	-1	NA	hypothetical protein	Thermosynechococcus sp. NK55a	Cyanobacteria bacterium J003	Thermosynechococcus elongatus PKUAC-SCTE542	Thermosynechococcus elongatus	Thermosynechococcus vulcanus
FFX45_03485	686331	687272	942	-1	NA	folate-binding protein YgfZ	Thermosynechococcus elongatus PKUAC-SCTE542	Thermosynechococcus sp. NK55a	Thermosynechococcus vulcanus	Thermosynechococcus elongatus	Synechococcus sp. PCC 6312
FFX45_03490	687269	688459	1191	-1	NA	class I SAM-dependent methyltransferase	Thermosynechococcus sp. NK55a	Thermosynechococcus elongatus PKUAC-SCTE542	Cyanobacteria bacterium J003	Thermosynechococcus elongatus	Thermosynechococcus vulcanus
FFX45_03495	688456	689529	1074	-1	NA	thiamine phosphate synthase	Thermosynechococcus elongatus PKUAC-SCTE542	Thermosynechococcus vulcanus	Thermosynechococcus elongatus	Cyanobacteria bacterium J003	Thermosynechococcus vulcanus NIES-2134
FFX45_03500	689584	690153	570	1	NA	hypothetical protein	Cyanobacteria bacterium J003	Thermosynechococcus elongatus PKUAC-SCTE542	Thermosynechococcus sp. NK55a	Thermosynechococcus	Thermosynechococcus vulcanus NIES-2134
FFX45_03510	690394	691611	1218	1	NA	DNA methyltransferase	Thermosynechococcus elongatus PKUAC-SCTE542	Thermosynechococcus elongatus	Cyanobacteria bacterium J003	Thermosynechococcus vulcanus	Thermosynechococcus sp. NK55a
FFX45_03515	691688	692404	717	1	NA	hypothetical protein	Thermosynechococcus sp. NK55a	Cyanobacteria bacterium J003	Thermosynechococcus elongatus	Thermosynechococcus vulcanus
FFX45_03520	692346	693002	657	1	NA	DUF4033 domain-containing protein	Thermosynechococcus sp. NK55a	Cyanobacteria bacterium J003	Thermosynechococcus	Thermosynechococcus sp. NK55a	Synechococcus lividus
FFX45_03525	693090	694100	1011	1	NA	ArsJ-associated glyceraldehyde-3-phosphate dehydrogenase	Thermosynechococcus elongatus PKUAC-SCTE542	Thermosynechococcus sp. NK55a	Cyanobacteria bacterium J003	Synechococcus lividus	Chlorogloeopsis fritschii	HGT: Others
FFX45_03530	694111	695364	1254	1	arsJ	organoarsenical effux MFS transporter ArsJ	Thermosynechococcus sp. NK55a	Cyanobacteria bacterium J003	Synechococcus lividus	Calothrix	Calothrix sp. HK-06	HGT: Others
FFX45_03535	695526	695825	300	1	NA	hypothetical protein	Thermosynechococcus elongatus PKUAC-SCTE542	Thermosynechococcus	Thermosynechococcus sp. NK55a	Cyanobacteria bacterium J003	Synechococcus lividus
FFX45_03540	695996	696502	507	1	rimP	ribosome maturation factor RimP	Thermosynechococcus vulcanus	Cyanobacteria bacterium J003	Thermosynechococcus elongatus PKUAC-SCTE542	Thermosynechococcus elongatus	Thermosynechococcus sp. NK55a
FFX45_03545	696543	697730	1188	1	nusA	transcription termination factor NusA	Thermosynechococcus elongatus PKUAC-SCTE542	Thermosynechococcus	Thermosynechococcus sp. NK55a	Synechococcus lividus	Synechococcus sp. PCC 6312
FFX45_03550	697733	697999	267	1	NA	YlxR family protein	Thermosynechococcus	Thermosynechococcus elongatus PKUAC-SCTE542	Thermosynechococcus sp. NK55a	Thermosynechococcus sp. NK55a	Synechococcus lividus
FFX45_03555	697977	699302	1326	1	bioA	adenosylmethionine--8-amino-7-oxononanoate transaminase	Thermosynechococcus elongatus PKUAC-SCTE542	Cyanobacteria bacterium J003	Thermosynechococcus vulcanus	Thermosynechococcus elongatus	Thermosynechococcus vulcanus NIES-2134
FFX45_03560	699278	699670	393	-1	NA	DUF1823 family protein	Thermosynechococcus elongatus PKUAC-SCTE542	Thermosynechococcus sp. NK55a	Cyanobacteria bacterium J003	Thermosynechococcus vulcanus	Thermosynechococcus elongatus
FFX45_03565	699746	700315	570	1	lepB	signal peptidase I	Thermosynechococcus elongatus PKUAC-SCTE542	Thermosynechococcus vulcanus	Thermosynechococcus elongatus	Thermosynechococcus sp. NK55a	Synechococcus lividus
FFX45_03570	700312	700626	315	-1	NA	hypothetical protein	Thermosynechococcus elongatus PKUAC-SCTE542
FFX45_03575	701044	701877	834	1	NA	DUF975 family protein	Thermosynechococcus elongatus PKUAC-SCTE542	Thermosynechococcus sp. NK55a	Thermosynechococcus elongatus	Thermosynechococcus vulcanus	Synechococcus lividus
FFX45_03580	701807	703207	1401	1	NA	aspartate aminotransferase family protein	Thermosynechococcus elongatus PKUAC-SCTE542	Thermosynechococcus vulcanus	Thermosynechococcus vulcanus NIES-2134	Thermosynechococcus sp. NK55a	Thermosynechococcus elongatus
FFX45_03585	703256	703570	315	1	NA	hypothetical protein	Thermosynechococcus elongatus PKUAC-SCTE542	Thermosynechococcus sp. NK55a
FFX45_03590	703680	704147	468	1	NA	glyoxalase	Thermosynechococcus	Cyanobacteria bacterium J003	Thermosynechococcus elongatus PKUAC-SCTE542	Thermosynechococcus sp. NK55a	Synechococcus lividus
FFX45_03595	704144	704422	279	1	NA	glutaredoxin family protein	Thermosynechococcus elongatus PKUAC-SCTE542	Thermosynechococcus sp. NK55a	Thermosynechococcus	Synechococcus lividus	Alkalinema sp. CACIAM 70d
FFX45_03600	704582	705295	714	1	NA	TrkA family potassium uptake protein	Thermosynechococcus elongatus PKUAC-SCTE542	Thermosynechococcus sp. NK55a	Thermosynechococcus vulcanus	Thermosynechococcus elongatus	Synechococcus lividus
FFX45_03610	706072	706986	915	1	NA	carotenoid biosynthesis protein	Thermosynechococcus elongatus	Thermosynechococcus vulcanus	Thermosynechococcus sp. NK55a	Thermosynechococcus elongatus PKUAC-SCTE542	Synechococcus lividus
FFX45_03615	706942	709419	2478	-1	priA	primosomal protein N'	Thermosynechococcus sp. NK55a	Cyanobacteria bacterium J003	Thermosynechococcus vulcanus	Thermosynechococcus vulcanus NIES-2134	Thermosynechococcus elongatus
FFX45_03620	709497	709676	180	1	NA	hypothetical protein	Oscillatoriales cyanobacterium MTP1	Cyanobacteria bacterium J055	Geitlerinema sp. PCC 7407			HGT: Recent	y
FFX45_03625	709754	712696	2943	1	pruA	L-glutamate gamma-semialdehyde dehydrogenase	Thermosynechococcus sp. NK55a	Thermosynechococcus elongatus	Thermosynechococcus vulcanus	Synechococcus lividus PCC 6715	Synechococcus lividus
FFX45_03630	712696	713859	1164	1	NA	class I SAM-dependent methyltransferase	Thermosynechococcus elongatus	Thermosynechococcus elongatus PKUAC-SCTE542	Thermosynechococcus vulcanus	Cyanobacteria bacterium J003	Thermosynechococcus sp. NK55a
FFX45_03635	713856	714995	1140	-1	NA	glycosyltransferase family 1 protein	Thermosynechococcus sp. NK55a	Thermosynechococcus elongatus	Thermosynechococcus vulcanus	Synechococcus lividus	Microcoleus sp. PCC 7113
FFX45_03640	715101	715682	582	1	NA	fibrillin	Thermosynechococcus elongatus PKUAC-SCTE542	Thermosynechococcus sp. NK55a	Thermosynechococcus vulcanus	Cyanobacteria bacterium J003	Thermosynechococcus elongatus
FFX45_03645	715742	716782	1041	1	NA	hypothetical protein	Thermosynechococcus elongatus PKUAC-SCTE542	Thermosynechococcus sp. NK55a	Cyanobacteria bacterium J003	Thermosynechococcus elongatus	Thermosynechococcus vulcanus
FFX45_03650	716844	717392	549	1	NA	NAD(P)H-dependent oxidoreductase	Thermosynechococcus elongatus PKUAC-SCTE542	Thermosynechococcus elongatus	Thermosynechococcus vulcanus	Thermosynechococcus sp. NK55a	Synechococcus lividus
FFX45_03655	717389	718375	987	-1	hemB	porphobilinogen synthase	Thermosynechococcus elongatus PKUAC-SCTE542	Thermosynechococcus vulcanus	Thermosynechococcus elongatus	Thermosynechococcus sp. NK55a	Cyanobacteria bacterium J003
FFX45_03660	718530	719078	549	-1	NA	NUDIX hydrolase	Thermosynechococcus sp. NK55a	Thermosynechococcus	Thermosynechococcus elongatus PKUAC-SCTE542	Synechococcus lividus	Crinalium epipsammum
FFX45_03665	719084	719908	825	-1	map	type I methionyl aminopeptidase	Thermosynechococcus elongatus PKUAC-SCTE542	Thermosynechococcus sp. NK55a	Thermosynechococcus elongatus BP-1	Thermosynechococcus	Synechococcus lividus
FFX45_03670	719981	721423	1443	-1	NA	deoxyribodipyrimidine photo-lyase, 8-HDF type	Thermosynechococcus vulcanus	Thermosynechococcus elongatus	Thermosynechococcus sp. NK55a	Cyanobacteria bacterium J003	Synechococcus lividus
FFX45_03675	721445	721762	318	-1	NA	hypothetical protein	Thermosynechococcus vulcanus	Thermosynechococcus elongatus	Thermosynechococcus sp. NK55a	Synechococcus lividus
FFX45_03680	721924	722301	378	1	NA	STAS domain-containing protein	Thermosynechococcus elongatus PKUAC-SCTE542	Thermosynechococcus sp. NK55a	Thermosynechococcus sp. NK55a	Thermosynechococcus vulcanus NIES-2134	Synechococcus lividus
FFX45_03685	722356	722811	456	1	NA	RNAase	Thermosynechococcus	Synechococcus sp. PCC 6716	Synechococcus lividus	filamentous cyanobacterium CCP2		HGT: Others
FFX45_03690	722827	723297	471	1	NA	ATP synthase subunit I	Thermosynechococcus elongatus PKUAC-SCTE542	Synechococcus lividus	Cyanobacteria bacterium J003	Thermosynechococcus elongatus	Thermosynechococcus vulcanus
FFX45_03695	723339	724097	759	1	NA	F0F1 ATP synthase subunit A	Thermosynechococcus elongatus PKUAC-SCTE542	Synechococcus lividus	Thermosynechococcus sp. NK55a	Thermosynechococcus	Thermosynechococcus vulcanus NIES-2134
FFX45_03700	724171	724419	249	1	atpE	ATP synthase F0 subunit C	Synechococcus lividus	Phormidesmis priestleyi	Leptolyngbya sp. PCC 7375	Oscillatoria sp. PCC 10802	Halomicronema hongdechloris	HGT: Recent
FFX45_03705	724481	724897	417	1	NA	F0F1 ATP synthase subunit B'	Thermosynechococcus	Thermosynechococcus elongatus PKUAC-SCTE542	Thermosynechococcus sp. NK55a	Synechococcus lividus	Synechococcus sp. PCC 6716
FFX45_03710	724900	725439	540	1	NA	F0F1 ATP synthase subunit B	Thermosynechococcus sp. NK55a	Cyanobacteria bacterium J003	Thermosynechococcus sp. NK55a	Thermosynechococcus	Thermosynechococcus vulcanus NIES-2134
FFX45_03715	725436	725993	558	1	NA	F0F1 ATP synthase subunit delta	Thermosynechococcus elongatus PKUAC-SCTE542	Thermosynechococcus sp. NK55a	Thermosynechococcus vulcanus	Thermosynechococcus elongatus	Thermosynechococcus vulcanus NIES-2134
FFX45_03720	726034	727545	1512	1	atpA	F0F1 ATP synthase subunit alpha	Thermosynechococcus sp. NK55a	Thermosynechococcus	Synechococcus lividus	Synechococcus sp. PCC 6312	Cyanothece sp. PCC 7425	HGT: Others
FFX45_03725	727721	730252	2532	1	NA	mannose-1-phosphate guanylyltransferase	Thermosynechococcus sp. NK55a	Thermosynechococcus elongatus	Thermosynechococcus vulcanus	Synechococcus lividus	Cyanobacteria bacterium J003
FFX45_03730	730299	732257	1959	1	NA	HAMP domain-containing protein	Thermosynechococcus sp. NK55a	Thermosynechococcus elongatus	Cyanobacteria bacterium J003	Thermosynechococcus vulcanus	Synechococcus lividus
FFX45_03735	732443	734182	1740	1	NA	ShlB/FhaC/HecB family hemolysin secretion/activation protein	Thermosynechococcus vulcanus	Thermosynechococcus elongatus	Synechococcus lividus PCC 6715	Synechococcus lividus	Synechococcus sp. PCC 6312	HGT: Others
FFX45_03740	734179	734979	801	-1	NA	tryptophan synthase subunit alpha	Cyanobacteria bacterium J003	Thermosynechococcus sp. NK55a	Thermosynechococcus vulcanus	Thermosynechococcus elongatus	Synechococcus lividus
FFX45_03750	736344	738230	1887	-1	NA	PhoX family phosphatase	Cyanobacteria bacterium J003	Thermosynechococcus sp. NK55a	Aquificae bacterium	Acidobacteria bacterium	Thermocrinis sp. GBS
FFX45_03755	738339	739931	1593	-1	NA	ABC transporter ATP-binding protein	Thermosynechococcus sp. NK55a	Cyanobacteria bacterium J003	Thermosynechococcus vulcanus	Thermosynechococcus elongatus	Synechococcus lividus
FFX45_03760	739945	740763	819	-1	NA	Photosystem II manganese-stabilizing polypeptide	Thermosynechococcus sp. NK55a	Thermosynechococcus	Synechococcus lividus	Thermosynechococcus elongatus	Thermosynechococcus elongatus
FFX45_03765	741019	741537	519	1	NA	hypothetical protein	Thermosynechococcus elongatus PKUAC-SCTE542	Thermosynechococcus sp. NK55a	Cyanobacteria bacterium J003	Synechococcus lividus	Synechococcus sp. PCC 6312	HGT: Others
FFX45_03775	742573	742908	336	-1	NA	NAD(P)H-quinone oxidoreductase subunit M	Thermosynechococcus elongatus PKUAC-SCTE542	Thermosynechococcus	Thermosynechococcus sp. NK55a	Synechococcus lividus	Synechococcus sp. PCC 6312
FFX45_03780	743154	743534	381	-1	NA	DNA-binding protein	Thermosynechococcus elongatus PKUAC-SCTE542	Leptolyngbya sp. O-77	Gloeothece citriformis PCC 7424	Phormidium sp. SL48-SHIP	Geitlerinema sp. PCC 9228	HGT: Others
FFX45_03785	743623	745041	1419	-1	NA	histidine kinase	Dactylococcopsis salina PCC 8305	filamentous cyanobacterium ESFC-1	Geitlerinema sp. PCC 9228	Nostoc sp. KVJ20	Nostoc linckia	HGT: Recent
FFX45_03790	745031	745714	684	-1	NA	response regulator transcription factor	Gloeothece citriformis PCC 7424	Oscillatoria nigro-viridis	Geitlerinema sp. PCC 9228	[Leptolyngbya] sp. JSC-1	Arthrospira platensis	HGT: Recent
FFX45_03795	745872	747275	1404	1	NA	cation:proton antiporter	Thermosynechococcus sp. NK55a	Cyanobacteria bacterium J003	Thermosynechococcus sp. NK55a	Thermosynechococcus vulcanus	Thermosynechococcus elongatus
FFX45_03800	747278	748651	1374	1	trmFO	FADH(2)-oxidizing methylenetetrahydrofolate--tRNA-(uracil(54)-C(5))- methyltransferase TrmFO	Thermosynechococcus elongatus PKUAC-SCTE542	Thermosynechococcus sp. NK55a	Cyanobacteria bacterium J003	Thermosynechococcus elongatus	Thermosynechococcus vulcanus
FFX45_03805	748554	749012	459	-1	tsaE	tRNA (adenosine(37)-N6)-threonylcarbamoyltransferase complex ATPase subunit type 1 TsaE	Thermosynechococcus elongatus PKUAC-SCTE542	Thermosynechococcus vulcanus	Thermosynechococcus sp. NK55a	Cyanobacteria bacterium J003	Synechococcus lividus
FFX45_03810	749013	749705	693	-1	NA	magnesium protoporphyrin IX methyltransferase	Thermosynechococcus elongatus PKUAC-SCTE542	Thermosynechococcus vulcanus	Thermosynechococcus sp. NK55a	Cyanobacteria bacterium J003	Thermosynechococcus elongatus
FFX45_03815	749754	750662	909	-1	NA	FtsX-like permease family protein	Thermosynechococcus elongatus PKUAC-SCTE542	Thermosynechococcus	Cyanobacteria bacterium J003	Synechococcus lividus	Synechococcus lividus PCC 6715	HGT: Others
FFX45_03820	750631	751404	774	-1	ftsE	cell division ATP-binding protein FtsE	Cyanobacteria bacterium J003	Thermosynechococcus sp. NK55a	Thermosynechococcus	Thermosynechococcus vulcanus NIES-2134	Thermosynechococcus sp. NK55a
FFX45_03830	752396	753454	1059	1	psbD	photosystem II D2 protein (photosystem q(a) protein)	Thermosynechococcus	Thermosynechococcus sp. NK55a	Synechococcus lividus	Synechococcus sp. PCC 6312	Thermosynechococcus vulcanus
FFX45_03835	753512	754060	549	-1	rfbC	dTDP-4-dehydrorhamnose 3,5-epimerase	Thermosynechococcus elongatus PKUAC-SCTE542	Thermosynechococcus vulcanus	Thermosynechococcus elongatus	Thermosynechococcus sp. NK55a	Cyanobacteria bacterium J003
FFX45_03840	754053	754940	888	-1	rfbA	glucose-1-phosphate thymidylyltransferase RfbA	Thermosynechococcus vulcanus NIES-2134	Thermosynechococcus vulcanus	Thermosynechococcus elongatus	Thermosynechococcus sp. NK55a	Cyanobacteria bacterium J003
FFX45_03845	754937	756016	1080	-1	rfbB	dTDP-glucose 4,6-dehydratase	Thermosynechococcus vulcanus	Thermosynechococcus elongatus	Thermosynechococcus sp. NK55a	Cyanobacteria bacterium J003	Synechococcus lividus
FFX45_03850	756132	756569	438	1	NA	nucleoside deaminase	Thermosynechococcus elongatus PKUAC-SCTE542	Thermosynechococcus vulcanus NIES-2134	Thermosynechococcus elongatus	Thermosynechococcus vulcanus	Thermosynechococcus sp. NK55a
FFX45_03855	756577	757728	1152	-1	NA	alanine racemase	Cyanobacteria bacterium J003	Thermosynechococcus sp. NK55a	Thermosynechococcus elongatus BP-1	Thermosynechococcus	Synechococcus lividus
FFX45_03860	758037	758930	894	1	NA	glutamate racemase	Thermosynechococcus sp. NK55a	Thermosynechococcus elongatus	Thermosynechococcus vulcanus	Synechococcus lividus	Synechococcus sp. PCC 7003
FFX45_03865	758867	759730	864	1	NA	hypothetical protein	Thermosynechococcus vulcanus	Cyanobacteria bacterium J003	Thermosynechococcus elongatus	Thermosynechococcus elongatus PKUAC-SCTE542
FFX45_03870	759714	760817	1104	-1	aroC	chorismate synthase	Thermosynechococcus	Thermosynechococcus sp. NK55a	Cyanothece sp. PCC 7425	Synechococcus sp. PCC 6312	Acaryochloris sp. RCC1774	HGT: Others
FFX45_03875	760833	761171	339	-1	NA	iron-sulfur cluster assembly accessory protein	Thermosynechococcus elongatus PKUAC-SCTE542	Thermosynechococcus sp. NK55a	Thermosynechococcus vulcanus	Thermosynechococcus elongatus	Synechococcus lividus
FFX45_03880	761183	762121	939	-1	NA	TIGR01777 family protein	Thermosynechococcus elongatus	Thermosynechococcus vulcanus	Thermosynechococcus sp. NK55a	Cyanobacteria bacterium J003	Synechococcus lividus
FFX45_03885	762128	762604	477	-1	NA	heme utilization protein HuvX	Thermosynechococcus elongatus PKUAC-SCTE542	Thermosynechococcus elongatus	Cyanobacteria bacterium J003	Thermosynechococcus vulcanus	Thermosynechococcus sp. NK55a
FFX45_03890	762652	763827	1176	-1	NA	transaldolase	Thermosynechococcus sp. NK55a	Thermosynechococcus	Synechococcus lividus	Synechococcus sp. PCC 6312	filamentous cyanobacterium CCP2	HGT: Others
FFX45_03895	763918	764469	552	-1	rimI	ribosomal-protein-alanine N-acetyltransferase	Thermosynechococcus	Thermosynechococcus sp. NK55a	Thermosynechococcus elongatus PKUAC-SCTE542	Synechococcus lividus	Synechococcus sp. PCC 7502
FFX45_03900	764468	764908	441	1	NA	DUF2996 domain-containing protein	Thermosynechococcus	Cyanobacteria bacterium J003	Thermosynechococcus sp. NK55a	Pseudanabaena sp.	Planktothrix paucivesiculata PCC 9631	HGT: Others
FFX45_03905	764916	765389	474	1	NA	peroxiredoxin	Thermosynechococcus elongatus PKUAC-SCTE542	Thermosynechococcus sp. NK55a	Thermosynechococcus vulcanus NIES-2134	Cyanobacteria bacterium J003	Thermosynechococcus vulcanus
FFX45_03910	765488	766210	723	1	NA	DUF928 domain-containing protein	Thermosynechococcus elongatus PKUAC-SCTE542	Thermosynechococcus sp. NK55a	Thermosynechococcus sp. NK55a	Cyanobacteria bacterium J003	Nostoc sp. NIES-3756
FFX45_03920	766666	767520	855	1	pheA	prephenate dehydratase	Thermosynechococcus	Thermosynechococcus sp. NK55a	Synechococcus lividus	Cyanobacteria bacterium J007	Synechococcus sp. PCC 6312	HGT: Others
FFX45_03925	767528	768616	1089	1	ald	alanine dehydrogenase	Thermosynechococcus elongatus	Chloroflexi bacterium	Thermosynechococcus vulcanus	Thermosynechococcus sp. NK55a	Synechococcus lividus
FFX45_03935	769286	770143	858	-1	NA	phosphatidate cytidylyltransferase	Thermosynechococcus sp. NK55a	Thermosynechococcus vulcanus	Thermosynechococcus elongatus	Synechococcus lividus	Geitlerinema sp. PCC 7407
FFX45_03940	770391	771056	666	1	NA	sigma-70 family RNA polymerase sigma factor	Thermosynechococcus sp. NK55a	Thermosynechococcus elongatus	Thermosynechococcus vulcanus	Synechococcus lividus	Synechococcus sp. PCC 6312
FFX45_03945	771098	771628	531	1	NA	DUF4880 domain-containing protein	Thermosynechococcus sp. NK55a	Thermosynechococcus	Synechococcus lividus	Cyanothece sp. PCC 7425	Cyanothece sp. PCC 7425	HGT: Others
FFX45_03950	771618	772544	927	-1	NA	NAD(P)H-dependent glycerol-3-phosphate dehydrogenase	Thermosynechococcus	Thermosynechococcus sp. NK55a	Synechococcus lividus	Cyanothece sp. PCC 7425	Synechococcus sp. PCC 6312	HGT: Others
FFX45_03955	772557	772877	321	-1	NA	hypothetical protein	Thermosynechococcus elongatus PKUAC-SCTE542	Thermosynechococcus sp. NK55a	Thermosynechococcus elongatus	Thermosynechococcus vulcanus
FFX45_03960	772977	773831	855	-1	NA	hypothetical protein	Thermosynechococcus elongatus PKUAC-SCTE542	Cyanobacteria bacterium J003	Thermosynechococcus sp. NK55a	Thermosynechococcus vulcanus	Thermosynechococcus elongatus
FFX45_03965	773824	774594	771	-1	NA	ABC transporter ATP-binding protein	Thermosynechococcus elongatus PKUAC-SCTE542	Thermosynechococcus	Thermosynechococcus sp. NK55a	Cyanobacteria bacterium J003	Synechococcus lividus
FFX45_03970	774595	775707	1113	-1	NA	serine hydrolase	Thermosynechococcus vulcanus	Cyanobacteria bacterium J003	Thermosynechococcus sp. NK55a	Thermosynechococcus elongatus	Thermosynechococcus vulcanus NIES-2134
FFX45_03975	775653	776405	753	-1	NA	RNA methyltransferase	Thermosynechococcus elongatus PKUAC-SCTE542	Thermosynechococcus vulcanus	Thermosynechococcus elongatus	Cyanobacteria bacterium J003	Thermosynechococcus sp. NK55a
FFX45_03980	776816	776995	180	1	NA	hypothetical protein	Thermosynechococcus elongatus PKUAC-SCTE542	Thermosynechococcus sp. NK55a	Thermosynechococcus sp. NK55a	Thermosynechococcus vulcanus
FFX45_03990	778171	779280	1110	-1	proB	glutamate 5-kinase	Thermosynechococcus elongatus PKUAC-SCTE542	Thermosynechococcus vulcanus	Thermosynechococcus elongatus	Cyanobacteria bacterium J003	Thermosynechococcus sp. NK55a
FFX45_03995	779355	780158	804	1	NA	inositol monophosphatase	Thermosynechococcus sp. NK55a	Cyanobacteria bacterium J003	Thermosynechococcus elongatus	Thermosynechococcus vulcanus	Synechococcus lividus
FFX45_04000	780190	780642	453	1	NA	DUF29 domain-containing protein	Synechococcus lividus	Hydrococcus rivularis	Calothrix sp. 336/3	filamentous cyanobacterium CCP2	Limnothrix sp. CACIAM 69d	HGT: Recent
FFX45_04005	780659	781096	438	1	NA	DUF29 domain-containing protein	Hydrococcus rivularis	Synechococcus lividus	Leptolyngbya sp. KIOST-1	filamentous cyanobacterium CCP2	filamentous cyanobacterium CCP3	HGT: Recent
FFX45_04010	781168	781353	186	1	NA	hypothetical protein	Thermosynechococcus	Thermosynechococcus sp. NK55a	Synechococcus lividus	Cyanothece sp. PCC 7425
FFX45_04015	781350	781934	585	-1	NA	Sua5/YciO/YrdC/YwlC family protein	Thermosynechococcus sp. NK55a	Cyanobacteria bacterium J003	Thermosynechococcus vulcanus	Thermosynechococcus vulcanus NIES-2134	Thermosynechococcus elongatus
FFX45_04020	781944	783671	1728	-1	ggt	gamma-glutamyltransferase	Thermosynechococcus sp. NK55a	Cyanobacteria bacterium J003	Thermosynechococcus sp. NK55a	Synechococcus lividus	Leptolyngbya boryana	HGT: Others
FFX45_04025	783771	785600	1830	1	NA	NAD(P)H-quinone oxidoreductase subunit F	Cyanobacteria bacterium J003	Thermosynechococcus	Thermosynechococcus sp. NK55a	Thermosynechococcus elongatus PKUAC-SCTE542	Synechococcus lividus
FFX45_04030	785585	787081	1497	1	NA	NADH-quinone oxidoreductase subunit M	Thermosynechococcus elongatus	Thermosynechococcus vulcanus	Thermosynechococcus vulcanus NIES-2134	Thermosynechococcus sp. NK55a	Cyanobacteria bacterium J003
FFX45_04035	787078	788223	1146	1	NA	CO2 hydration protein	Thermosynechococcus vulcanus	Thermosynechococcus sp. NK55a	Thermosynechococcus elongatus	Synechococcus lividus	Synechococcus sp. PCC 6312
FFX45_04040	788290	789567	1278	1	NA	serine hydroxymethyltransferase	Thermosynechococcus elongatus PKUAC-SCTE542	Thermosynechococcus sp. NK55a	Thermosynechococcus vulcanus	Thermosynechococcus elongatus	Synechococcus lividus
FFX45_04045	789596	790642	1047	1	NA	undecaprenyl/decaprenyl-phosphate alpha-N-acetylglucosaminyl 1-phosphate transferase	Thermosynechococcus elongatus PKUAC-SCTE542	Thermosynechococcus elongatus	Thermosynechococcus vulcanus	Thermosynechococcus sp. NK55a	Cyanobacteria bacterium J003
FFX45_04050	790605	791897	1293	1	NA	competence/damage-inducible protein A	Thermosynechococcus vulcanus	Cyanobacteria bacterium J003	Thermosynechococcus elongatus	Thermosynechococcus vulcanus NIES-2134	Thermosynechococcus sp. NK55a
FFX45_04055	791894	792301	408	1	NA	hypothetical protein	Thermosynechococcus elongatus	Thermosynechococcus sp. NK55a	Thermosynechococcus vulcanus	Cyanobacteria bacterium J003	Thermosynechococcus elongatus PKUAC-SCTE542
FFX45_04060	793087	793377	291	-1	NA	DNA-directed RNA polymerase II	Thermosynechococcus vulcanus
FFX45_04065	793355	795061	1707	1	NA	hypothetical protein	Thermosynechococcus vulcanus NIES-2134	Thermosynechococcus sp. NK55a	Thermosynechococcus vulcanus	Burkholderia pseudomallei	pseudomallei group
FFX45_04070	795325	796287	963	1	NA	glycosyltransferase family 9 protein	Thermosynechococcus vulcanus	Thermosynechococcus elongatus	Thermosynechococcus sp. NK55a	Synechococcus lividus	Oscillatoriales cyanobacterium JSC-12
FFX45_04075	796280	796870	591	1	NA	HAD family hydrolase	Thermosynechococcus elongatus PKUAC-SCTE542	Thermosynechococcus elongatus	Thermosynechococcus sp. NK55a	Thermosynechococcus vulcanus	Cyanobacteria bacterium J003
FFX45_04080	796840	797376	537	1	NA	hypothetical protein	Thermosynechococcus elongatus PKUAC-SCTE542	Thermosynechococcus vulcanus	Thermosynechococcus elongatus	Cyanobacteria bacterium J003	Thermosynechococcus vulcanus NIES-2134
FFX45_04085	797365	798060	696	-1	NA	Crp/Fnr family transcriptional regulator	Thermosynechococcus elongatus PKUAC-SCTE542	Thermosynechococcus elongatus	Thermosynechococcus vulcanus	Thermosynechococcus sp. NK55a	Cyanobacteria bacterium J003
FFX45_04090	798618	798833	216	1	NA	DUF2997 domain-containing protein	Thermosynechococcus elongatus PKUAC-SCTE542	Cyanobacteria bacterium J003	Thermosynechococcus elongatus	Thermosynechococcus sp. NK55a	Thermosynechococcus vulcanus
FFX45_04095	798854	799240	387	1	NA	DUF1257 domain-containing protein	Thermosynechococcus sp. NK55a	Thermosynechococcus elongatus PKUAC-SCTE542	Thermosynechococcus	Synechococcus lividus	Synechococcus sp. PCC 6312
FFX45_04100	799253	799675	423	1	NA	ferredoxin	Thermosynechococcus sp. NK55a	Thermosynechococcus sp. NK55a	Thermosynechococcus elongatus	Thermosynechococcus vulcanus	Leptolyngbya sp.
FFX45_04105	799662	800105	444	-1	NA	NfeD family protein	Thermosynechococcus elongatus PKUAC-SCTE542	Thermosynechococcus vulcanus	Cyanobacteria bacterium J003	Thermosynechococcus vulcanus NIES-2134	Thermosynechococcus elongatus
FFX45_04110	800271	800474	204	1	NA	hypothetical protein	Thermosynechococcus elongatus PKUAC-SCTE542	Cyanobacteria bacterium J003	Thermosynechococcus sp. NK55a	Thermosynechococcus vulcanus	Thermosynechococcus elongatus
FFX45_04115	800516	801277	762	1	NA	hypothetical protein	Thermosynechococcus elongatus PKUAC-SCTE542	Thermosynechococcus vulcanus	Thermosynechococcus vulcanus NIES-2134	Cyanobacteria bacterium J003	Thermosynechococcus sp. NK55a
FFX45_04120	801258	802013	756	1	NA	DUF429 domain-containing protein	Thermosynechococcus elongatus PKUAC-SCTE542	Thermosynechococcus vulcanus	Thermosynechococcus elongatus	Cyanobacteria bacterium J003	Thermosynechococcus sp. NK55a
FFX45_04125	802010	802321	312	-1	NA	hypothetical protein	Thermosynechococcus elongatus PKUAC-SCTE542	Cyanobacteria bacterium J003	Thermosynechococcus	Thermosynechococcus sp. NK55a	Synechococcus lividus
FFX45_04130	802597	804288	1692	1	NA	SulP family inorganic anion transporter	Thermosynechococcus elongatus PKUAC-SCTE542	Thermosynechococcus elongatus	Thermosynechococcus sp. NK55a	Synechococcus lividus	Gloeothece citriformis PCC 7424
FFX45_04135	804279	804809	531	-1	NA	DNA-3-methyladenine glycosylase	Thermosynechococcus vulcanus	Thermosynechococcus vulcanus NIES-2134	Thermosynechococcus sp. NK55a	Thermosynechococcus sp. NK55a	Thermosynechococcus elongatus
FFX45_04140	804838	805923	1086	-1	NA	acyl-CoA dehydrogenase	Thermosynechococcus sp. NK55a	Thermosynechococcus elongatus	Thermosynechococcus vulcanus	Synechococcus lividus	Limnoraphis robusta
FFX45_04145	805927	806907	981	-1	NA	J domain-containing protein	Thermosynechococcus elongatus	Thermosynechococcus vulcanus	Thermosynechococcus sp. NK55a	Synechococcus lividus	Cyanothece sp. PCC 7425
FFX45_04150	806957	809002	2046	-1	dnaK	molecular chaperone DnaK	Thermosynechococcus elongatus PKUAC-SCTE542	Cyanobacteria bacterium J003	Thermosynechococcus vulcanus	Thermosynechococcus sp. NK55a	Thermosynechococcus elongatus
FFX45_04155	809272	809586	315	1	NA	hypothetical protein	Thermosynechococcus sp. NK55a	Thermosynechococcus	Synechococcus lividus	Synechococcus sp. PCC 6312	Planktothricoides sp. SR001	HGT: Others
FFX45_04160	809596	810735	1140	1	ribD	bifunctional diaminohydroxyphosphoribosylaminopyrimidine deaminase/5-amino-6-(5-phosphoribosylamino)uracil reductase RibD	Thermosynechococcus elongatus PKUAC-SCTE542	Thermosynechococcus	Cyanobacteria bacterium J003	Thermosynechococcus sp. NK55a	Synechococcus lividus
FFX45_04165	810707	811177	471	-1	NA	hypothetical protein	Thermosynechococcus sp. NK55a	Thermosynechococcus	Synechococcus lividus	Synechococcus sp. PCC 6312	Chroococcidiopsis sp. TS-821	HGT: Others
FFX45_04170	811852	813120	1269	1	NA	M23 family metallopeptidase	Thermosynechococcus elongatus	Thermosynechococcus vulcanus	Thermosynechococcus sp. NK55a	Thermosynechococcus sp. NK55a	Synechococcus lividus PCC 6715
FFX45_04175	813139	814644	1506	1	cobA	uroporphyrinogen-III C-methyltransferase	Thermosynechococcus elongatus	Thermosynechococcus sp. NK55a	Cyanobacteria bacterium J003	Thermosynechococcus vulcanus	Thermosynechococcus sp. NK55a
FFX45_04180	814706	815296	591	1	NA	chorismate-binding protein	Thermosynechococcus sp. NK55a	Thermosynechococcus elongatus PKUAC-SCTE542	Thermosynechococcus vulcanus	Thermosynechococcus elongatus	Synechococcus lividus
FFX45_04185	815293	816099	807	-1	NA	prolipoprotein diacylglyceryl transferase	Thermosynechococcus sp. NK55a	Thermosynechococcus elongatus	Thermosynechococcus vulcanus	Thermosynechococcus elongatus PKUAC-SCTE542	Cyanobacteria bacterium J003
FFX45_04190	816114	816464	351	-1	rplT	50S ribosomal protein L20	Thermosynechococcus elongatus PKUAC-SCTE542	Thermosynechococcus sp. NK55a	Thermosynechococcus vulcanus	Thermosynechococcus elongatus	Synechococcus lividus
FFX45_04195	816506	816703	198	-1	rpmI	50S ribosomal protein L35	Thermosynechococcus elongatus PKUAC-SCTE542	Thermosynechococcus sp. NK55a	Thermosynechococcus	Synechococcus lividus	Cyanothece sp. PCC 7425
FFX45_04200	816769	817167	399	1	NA	hypothetical protein	Thermosynechococcus elongatus PKUAC-SCTE542	Thermosynechococcus sp. NK55a	Thermosynechococcus	Synechococcus lividus	Leptolyngbya sp. IPPAS B-1204
FFX45_04205	817168	817899	732	1	NA	photosystem II S4 domain protein	Thermosynechococcus elongatus PKUAC-SCTE542	Cyanobacteria bacterium J003	Thermosynechococcus	Synechococcus lividus	Nodosilinea nodulosa	HGT: Others
FFX45_04210	817904	818695	792	1	NA	YdcF family protein	Thermosynechococcus sp. NK55a	Cyanobacteria bacterium J003	Thermosynechococcus vulcanus	Thermosynechococcus elongatus	Synechococcus lividus PCC 6715
FFX45_04215	818692	819579	888	-1	NA	alpha/beta hydrolase	Thermosynechococcus vulcanus	Thermosynechococcus sp. NK55a	Thermosynechococcus elongatus	Synechococcus lividus	Synechococcus sp. PCC 6312
FFX45_04220	819845	820852	1008	1	NA	PstS family phosphate ABC transporter substrate-binding protein	Synechococcus lividus PCC 6715	Synechococcus lividus	Thermosynechococcus elongatus	Thermosynechococcus elongatus PKUAC-SCTE542	Thermosynechococcus vulcanus
FFX45_04225	820988	822001	1014	1	pstC	phosphate ABC transporter permease subunit PstC	Thermosynechococcus elongatus PKUAC-SCTE542	Synechococcus lividus	Thermosynechococcus vulcanus	Thermosynechococcus sp. NK55a	Cyanobacteria bacterium J003
FFX45_04230	822004	822951	948	1	pstA	phosphate ABC transporter permease PstA	Synechococcus lividus	Thermosynechococcus elongatus	Thermosynechococcus vulcanus	Cyanobacteria bacterium J003	Thermosynechococcus sp. NK55a
FFX45_04235	822945	823748	804	1	pstB	phosphate ABC transporter ATP-binding protein	Thermosynechococcus vulcanus	Thermosynechococcus elongatus	Thermosynechococcus sp. NK55a	Synechococcus lividus	Synechococcus sp. PCC 6312
FFX45_04240	823859	825421	1563	1	NA	polysaccharide deacetylase family protein	Synechococcus lividus	Synechococcus sp. PCC 6312				HGT: Recent
FFX45_04245	825452	826123	672	1	NA	Uma2 family endonuclease	Thermosynechococcus elongatus PKUAC-SCTE542	Thermosynechococcus elongatus PKUAC-SCTE542	Leptolyngbya sp. IPPAS B-1204	Cyanothece sp. PCC 7425	Leptolyngbya sp. IPPAS B-1204	HGT: Others
FFX45_04250	826147	826809	663	1	NA	Uma2 family endonuclease	Thermosynechococcus elongatus PKUAC-SCTE542	Thermosynechococcus elongatus PKUAC-SCTE542	Leptolyngbya sp. IPPAS B-1204	Oscillatoriales cyanobacterium MTP1	Leptolyngbya sp. 'hensonii'	HGT: Others
FFX45_04255	826833	827498	666	1	NA	Uma2 family endonuclease	Thermosynechococcus elongatus PKUAC-SCTE542	Thermosynechococcus elongatus PKUAC-SCTE542	Leptolyngbya sp. IPPAS B-1204	Leptolyngbya sp. 'hensonii'	Phormidesmis priestleyi	HGT: Others
FFX45_04260	827521	828489	969	1	NA	cyanophycinase	Thermosynechococcus elongatus	Thermosynechococcus vulcanus
FFX45_04265	828583	831273	2691	1	cphA	cyanophycin synthetase	Cyanobacteria bacterium J003	Thermosynechococcus sp. NK55a	Thermosynechococcus vulcanus	Thermosynechococcus elongatus	Synechococcus lividus
FFX45_04270	831473	832132	660	1	NA	transposase	Thermosynechococcus elongatus PKUAC-SCTE542	Leptolyngbya sp. O-77	Leptolyngbya sp. O-77			HGT: Others
FFX45_04275	832195	835824	3630	1	NA	5-oxoprolinase	Thermosynechococcus vulcanus	Thermosynechococcus elongatus	Thermosynechococcus sp. NK55a	Cyanobacteria bacterium J003	Synechococcus lividus
FFX45_04280	835835	836236	402	-1	NA	AbrB family transcriptional regulator	Thermosynechococcus elongatus PKUAC-SCTE542	Thermosynechococcus sp. NK55a	Thermosynechococcus	Synechococcus lividus	Leptolyngbya sp. 'hensonii'
FFX45_04285	836734	837342	609	-1	NA	Uma2 family endonuclease	Thermosynechococcus elongatus PKUAC-SCTE542	Leptolyngbya sp. O-77	Leptolyngbya sp. IPPAS B-1204	Oscillatoriales cyanobacterium JSC-12	Cyanothece sp. PCC 7425	HGT: Others
FFX45_04290	837432	840443	3012	1	NA	SMC family ATPase	Thermosynechococcus elongatus PKUAC-SCTE542	Thermosynechococcus vulcanus	Cyanobacteria bacterium J003	Thermosynechococcus elongatus	Thermosynechococcus sp. NK55a
FFX45_04295	840516	841766	1251	1	NA	VWA domain-containing protein	Thermosynechococcus elongatus PKUAC-SCTE542	Thermosynechococcus sp. NK55a	Thermosynechococcus	Synechococcus lividus	Synechococcus sp. PCC 6312
FFX45_04300	841758	842534	777	-1	NA	SAM-dependent chlorinase/fluorinase	Thermosynechococcus vulcanus	Thermosynechococcus elongatus	Cyanobacteria bacterium J003	Thermosynechococcus sp. NK55a	Thermosynechococcus sp. NK55a
FFX45_04305	842542	843276	735	-1	NA	SDR family oxidoreductase	Thermosynechococcus	Thermosynechococcus sp. NK55a	Thermosynechococcus elongatus PKUAC-SCTE542	Rhizobium sp. AAP43	Lutimaribacter saemankumensis
FFX45_04310	843273	844631	1359	-1	NA	FAD-binding oxidoreductase	Thermosynechococcus elongatus PKUAC-SCTE542	Cyanobacteria bacterium J003	Thermosynechococcus sp. NK55a	Thermosynechococcus vulcanus	Thermosynechococcus elongatus
FFX45_04315	844609	845016	408	-1	NA	GtrA family protein	Cyanobacteria bacterium J003	Thermosynechococcus sp. NK55a	Thermosynechococcus vulcanus	Thermosynechococcus elongatus PKUAC-SCTE542	Thermosynechococcus elongatus
FFX45_04320	845013	846419	1407	-1	NA	UbiA family prenyltransferase	Thermosynechococcus sp. NK55a	Cyanobacteria bacterium J003	Thermosynechococcus vulcanus	Thermosynechococcus elongatus	Thermosynechococcus elongatus PKUAC-SCTE542
FFX45_04325	846495	848027	1533	-1	NA	DUF2723 domain-containing protein	Nitrospiraceae bacterium	Nitrospirae bacterium RBG_13_41_22	Candidatus Schekmanbacteria bacterium	Phycisphaerae bacterium ST-NAGAB-D1	cyanobacterium TDX16	HGT: Recent	y
FFX45_04330	848245	848904	660	-1	NA	transposase	Thermosynechococcus elongatus PKUAC-SCTE542	Leptolyngbya sp. O-77	Leptolyngbya sp. O-77			HGT: Others
FFX45_04335	849037	849672	636	1	NA	hypothetical protein	Thermosynechococcus elongatus PKUAC-SCTE542	Thermosynechococcus elongatus	Thermosynechococcus vulcanus	Thermosynechococcus sp. NK55a	Nostoc sphaeroides
FFX45_04340	849669	850703	1035	-1	NA	AI-2E family transporter	Thermosynechococcus elongatus PKUAC-SCTE542	Thermosynechococcus vulcanus	Thermosynechococcus elongatus	Cyanobacteria bacterium J003	Thermosynechococcus sp. NK55a
FFX45_04345	850710	851483	774	-1	NA	DUF3153 domain-containing protein	Thermosynechococcus elongatus PKUAC-SCTE542	Thermosynechococcus elongatus	Thermosynechococcus vulcanus	Cyanobacteria bacterium J003
FFX45_04350	851531	852166	636	-1	NA	peroxiredoxin	Thermosynechococcus sp. NK55a	Thermosynechococcus	Synechococcus lividus	Thermosynechococcus elongatus PKUAC-SCTE542	Kamptonema
FFX45_04355	852286	852981	696	-1	NA	N-acetylmannosamine-6-phosphate 2-epimerase	Thermosynechococcus sp. NK55a	Cyanobacteria bacterium J003	Thermosynechococcus	Synechococcus lividus PCC 6715	Synechococcus lividus	HGT: Others
FFX45_04360	852978	855569	2592	-1	NA	TIGR03960 family B12-binding radical SAM protein	Thermosynechococcus elongatus	Thermosynechococcus vulcanus	Thermosynechococcus sp. NK55a	Cyanobacteria bacterium J003	Cyanothece sp. PCC 7425
FFX45_04365	855595	856275	681	-1	NA	hypothetical protein	Cyanobacteria bacterium J003	Thermosynechococcus elongatus	Thermosynechococcus vulcanus	Thermosynechococcus sp. NK55a	Acaryochloris sp. RCC1774
FFX45_04370	856281	856511	231	-1	NA	DNA-directed RNA polymerase subunit omega	Thermosynechococcus sp. NK55a	Thermosynechococcus	Thermosynechococcus elongatus PKUAC-SCTE542	Synechococcus lividus	Synechococcus sp. PCC 6312
FFX45_04375	856526	857635	1110	-1	mnmA	tRNA 2-thiouridine(34) synthase MnmA	Thermosynechococcus elongatus PKUAC-SCTE542	Thermosynechococcus sp. NK55a	Cyanobacteria bacterium J003	Thermosynechococcus elongatus	Thermosynechococcus vulcanus
FFX45_04380	857870	858154	285	1	NA	RNA-binding protein	Thermosynechococcus elongatus PKUAC-SCTE542	Thermosynechococcus sp. NK55a	Thermosynechococcus elongatus	Thermosynechococcus vulcanus	Thermosynechococcus vulcanus NIES-2134
FFX45_04385	858257	859252	996	1	ilvC	ketol-acid reductoisomerase	Thermosynechococcus	Thermosynechococcus elongatus BP-1	Thermosynechococcus sp. NK55a	Cyanobacteria bacterium J003	Synechococcus lividus
FFX45_04390	859274	860362	1089	1	ruvB	Holliday junction branch migration DNA helicase RuvB	Thermosynechococcus elongatus PKUAC-SCTE542	Thermosynechococcus elongatus	Thermosynechococcus sp. NK55a	Cyanobacteria bacterium J003	Thermosynechococcus vulcanus
FFX45_04395	860346	860822	477	1	NA	DUF29 domain-containing protein	Oscillatoriales cyanobacterium JSC-12	Acaryochloris sp. RCC1774	Prochlorothrix hollandica	Spirulina subsalsa	Synechococcus lividus	HGT: Recent	y
FFX45_04400	860853	861350	498	1	NA	DUF29 domain-containing protein	Oscillatoriales cyanobacterium JSC-12	Synechococcus lividus	Leptolyngbya boryana	Synechococcus lividus	Alkalinema sp. CACIAM 70d	HGT: Recent	y
FFX45_04405	861492	862787	1296	1	hisD	histidinol dehydrogenase	Thermosynechococcus	Thermosynechococcus sp. NK55a	Synechococcus lividus	Desertifilum sp. IPPAS B-1220	cyanobacterium TDX16	HGT: Others
FFX45_04410	862794	863891	1098	-1	NA	ArsA family ATPase	Thermosynechococcus elongatus PKUAC-SCTE542	Thermosynechococcus sp. NK55a	Thermosynechococcus	Synechococcus lividus	Cyanothece sp. PCC 7425
FFX45_04415	864743	864988	246	1	NA	hypothetical protein	Thermosynechococcus elongatus	Thermosynechococcus vulcanus	Thermosynechococcus sp. NK55a
FFX45_04420	864957	866354	1398	-1	ictB	putative bicarbonate transporter, IctB family	Thermosynechococcus elongatus PKUAC-SCTE542	Thermosynechococcus elongatus	Thermosynechococcus sp. NK55a	Cyanobacteria bacterium J003	Thermosynechococcus vulcanus
FFX45_04425	866386	866682	297	-1	NA	hypothetical protein	Thermosynechococcus elongatus PKUAC-SCTE542	Thermosynechococcus elongatus	Thermosynechococcus vulcanus	Cyanobacteria bacterium J003	Thermosynechococcus vulcanus NIES-2134
FFX45_04455	872900	874234	1335	1	NA	PDZ domain-containing protein	Thermosynechococcus elongatus PKUAC-SCTE542	Cyanothece sp. PCC 7425	Leptolyngbya frigida	Nostoc sp. CENA543	Oscillatoriales cyanobacterium JSC-12	HGT: Others
FFX45_04460	874234	874557	324	1	NA	winged helix-turn-helix transcriptional regulator	Thermosynechococcus elongatus PKUAC-SCTE542	Thermosynechococcus sp. NK55a	Thermosynechococcus sp. NK55a
FFX45_04465	874554	875687	1134	-1	NA	cob(I)yrinic acid a,c-diamide adenosyltransferase	Thermosynechococcus	Thermosynechococcus elongatus PKUAC-SCTE542	Thermosynechococcus sp. NK55a	Synechococcus sp. PCC 6312	Acaryochloris sp. RCC1774
FFX45_04470	875722	875901	180	-1	NA	hypothetical protein	Thermosynechococcus sp. NK55a	Thermosynechococcus	Thermosynechococcus elongatus PKUAC-SCTE542
FFX45_04475	875919	876641	723	-1	NA	Stp1/IreP family PP2C-type Ser/Thr phosphatase	Thermosynechococcus elongatus PKUAC-SCTE542	Thermosynechococcus sp. NK55a	Thermosynechococcus vulcanus	Thermosynechococcus elongatus	Thermosynechococcus elongatus BP-1
FFX45_04480	876666	878432	1767	-1	NA	AarF/ABC1/UbiB kinase family protein	Thermosynechococcus	Cyanobacteria bacterium J003	Thermosynechococcus sp. NK55a	Synechococcus sp. PCC 6312	Cyanothece sp. PCC 7425	HGT: Others
FFX45_04485	878444	879670	1227	-1	NA	MFS transporter	Thermosynechococcus elongatus PKUAC-SCTE542	Thermosynechococcus vulcanus	Thermosynechococcus elongatus	Thermosynechococcus sp. NK55a	Synechococcus lividus
FFX45_04490	880033	882666	2634	-1	mutS	DNA mismatch repair protein MutS	Cyanobacteria bacterium J003	Thermosynechococcus elongatus	Thermosynechococcus vulcanus	Synechococcus lividus	Synechococcus sp. PCC 6312
FFX45_04495	882743	883126	384	-1	NA	hypothetical protein	Thermosynechococcus elongatus PKUAC-SCTE542
FFX45_04500	883259	884662	1404	-1	NA	guanylate cyclase	Thermosynechococcus elongatus PKUAC-SCTE542	Thermosynechococcus sp. NK55a	Cyanobacteria bacterium J003	Thermosynechococcus sp. NK55a	Thermosynechococcus vulcanus
FFX45_04505	884754	886055	1302	-1	NA	MFS transporter	Thermosynechococcus elongatus	Thermosynechococcus vulcanus	Cyanobacteria bacterium J003	Synechococcus lividus	Synechococcus sp. PCC 6312	HGT: Others
FFX45_04510	886052	886879	828	-1	recO	DNA repair protein RecO	Thermosynechococcus elongatus	Thermosynechococcus vulcanus	Cyanobacteria bacterium J003	Thermosynechococcus sp. NK55a	Synechococcus lividus
FFX45_04515	886944	887264	321	-1	NA	nucleotidyltransferase domain-containing protein	Deltaproteobacteria bacterium	Lentisphaerae bacterium GWF2_57_35	Aphanocapsa feldmannii 288cV	Deltaproteobacteria bacterium	Nitrospirae bacterium	HGT: Recent	y
FFX45_04520	887261	887656	396	-1	NA	DUF86 domain-containing protein	Deltaproteobacteria bacterium	Candidatus Omnitrophica bacterium	Lentisphaerae bacterium GWF2_57_35	Deltaproteobacteria bacterium	Desulfobulbaceae bacterium DB1	HGT: Recent	y
FFX45_04525	887700	889226	1527	-1	NA	UbiD family decarboxylase	Thermosynechococcus vulcanus	Thermosynechococcus elongatus	Thermosynechococcus sp. NK55a	Synechococcus lividus	Fischerella major
FFX45_04530	889255	890094	840	1	lpxA	acyl-ACP--UDP-N-acetylglucosamine O-acyltransferase	Cyanobacteria bacterium J003	Thermosynechococcus elongatus	Thermosynechococcus vulcanus	Thermosynechococcus elongatus PKUAC-SCTE542	Thermosynechococcus sp. NK55a
FFX45_04535	890149	890682	534	1	NA	hypothetical protein	Thermosynechococcus elongatus PKUAC-SCTE542	Thermosynechococcus	Thermosynechococcus sp. NK55a	Synechococcus lividus	Synechococcus sp. PCC 6312
FFX45_04540	890690	892126	1437	1	NA	serine/threonine protein kinase	Cyanobacteria bacterium J003	Chlorogloea sp. CCALA 695	Oscillatoria nigro-viridis	Chroogloeocystis siderophila	Nostocales	HGT: Recent	y
FFX45_04545	892134	892832	699	-1	NA	DUF1995 family protein	Thermosynechococcus elongatus PKUAC-SCTE542	Thermosynechococcus sp. NK55a	Thermosynechococcus	Synechococcus lividus	Synechococcus sp. PCC 6312
FFX45_04550	892838	893185	348	-1	NA	Hpt domain-containing protein	Thermosynechococcus elongatus PKUAC-SCTE542	Cyanobacteria bacterium J003	Thermosynechococcus sp. NK55a	Thermosynechococcus vulcanus	Thermosynechococcus elongatus
FFX45_04555	893371	894423	1053	1	NA	N-acetyl-gamma-glutamyl-phosphate reductase	Thermosynechococcus sp. NK55a	Thermosynechococcus sp. NK55a	Cyanobacteria bacterium J003	Thermosynechococcus elongatus	Thermosynechococcus vulcanus
FFX45_04560	894427	894597	171	-1	NA	hypothetical protein	Thermosynechococcus elongatus PKUAC-SCTE542	Thermosynechococcus elongatus	Thermosynechococcus vulcanus
FFX45_04565	894614	894898	285	-1	NA	hypothetical protein	Thermosynechococcus elongatus PKUAC-SCTE542	Thermosynechococcus sp. NK55a	Thermosynechococcus	Cyanobacteria bacterium J003	Synechococcus lividus PCC 6715
FFX45_04570	894980	896158	1179	-1	NA	ferrochelatase	Thermosynechococcus elongatus PKUAC-SCTE542	Thermosynechococcus sp. NK55a	Thermosynechococcus elongatus	Thermosynechococcus vulcanus	Thermosynechococcus sp. NK55a
FFX45_04575	896267	897859	1593	1	NA	Hsp70 family protein	Thermosynechococcus elongatus	Thermosynechococcus vulcanus	Thermosynechococcus sp. NK55a	Cyanobacteria bacterium J003	Synechococcus lividus
FFX45_04580	897872	898135	264	1	NA	DUF3146 family protein	Thermosynechococcus sp. NK55a	Cyanobacteria bacterium J003	Thermosynechococcus	Synechococcus lividus	Synechococcus sp. PCC 6312	HGT: Others
FFX45_04585	898201	898404	204	1	NA	hypothetical protein	Thermosynechococcus	Thermosynechococcus sp. NK55a	Synechococcus lividus
FFX45_04590	898382	899530	1149	-1	NA	site-specific integrase	Thermosynechococcus elongatus PKUAC-SCTE542	Thermosynechococcus sp. NK55a	Synechococcus lividus	Leptolyngbya sp. IPPAS B-1204	[Leptolyngbya] sp. JSC-1	HGT: Others
FFX45_04595	899505	901811	2307	-1	NA	heavy metal translocating P-type ATPase	Thermosynechococcus sp. NK55a	Cyanobacteria bacterium J003	Thermosynechococcus vulcanus	Thermosynechococcus elongatus	Synechococcus lividus
FFX45_04600	901835	902815	981	-1	NA	hypothetical protein	Thermosynechococcus	Cyanobacteria bacterium J003	Thermosynechococcus sp. NK55a	Synechococcus lividus	Synechococcus lividus PCC 6715	HGT: Others
FFX45_04605	903003	903212	210	1	NA	high light inducible protein	Thermosynechococcus vulcanus	Thermosynechococcus sp. NK55a	Thermosynechococcus elongatus	Synechococcus lividus	Synechococcus sp. PCC 6312
FFX45_04610	903497	904507	1011	-1	galE	UDP-glucose 4-epimerase GalE	Thermosynechococcus elongatus PKUAC-SCTE542	Thermosynechococcus vulcanus	Thermosynechococcus sp. NK55a	Synechococcus lividus	Leptolyngbya sp. NIES-3755
FFX45_04615	904552	906177	1626	1	prfC	peptide chain release factor 3	Thermosynechococcus elongatus PKUAC-SCTE542	Thermosynechococcus	Cyanobacteria bacterium J003	Thermosynechococcus sp. NK55a	Synechococcus sp. PCC 6312
FFX45_04620	906185	906793	609	1	recR	recombination protein RecR	Thermosynechococcus	Thermosynechococcus sp. NK55a	Synechococcus lividus	Synechococcus sp. PCC 6312	Cyanothece sp. PCC 7425	HGT: Others
FFX45_04625	906795	907499	705	-1	NA	response regulator	Thermosynechococcus sp. NK55a	Thermosynechococcus elongatus PKUAC-SCTE542	Thermosynechococcus	Synechococcus lividus	Tolypothrix bouteillei
FFX45_04630	907748	909562	1815	1	NA	threonine--tRNA ligase	Thermosynechococcus elongatus PKUAC-SCTE542	Thermosynechococcus vulcanus	Thermosynechococcus elongatus	Thermosynechococcus sp. NK55a	Synechococcus lividus
FFX45_04635	909580	910362	783	1	NA	glycosyltransferase	Pseudomonas sp. QZS01	Gammaproteobacteria bacterium ESL0073	Acinetobacter wuhouensis			HGT: Recent
FFX45_04640	910480	910923	444	-1	NA	SufE family protein	Oscillatoriales cyanobacterium JSC-12	Leptolyngbya sp. 'hensonii'	Chamaesiphon polymorphus	Chamaesiphon minutus	Thermosynechococcus elongatus	HGT: Recent	y
FFX45_04645	911511	913763	2253	1	metE	5-methyltetrahydropteroyltriglutamate-- homocysteine S-methyltransferase	Synechococcus lividus	Chroococcidiopsis sp. TS-821	Thermosynechococcus sp. NK55a	Fischerella thermalis	Thermosynechococcus elongatus	HGT: Recent
FFX45_04655	914298	914954	657	1	NA	NAD(P)H-dependent oxidoreductase	Thermosynechococcus	Thermosynechococcus sp. NK55a	Synechococcus lividus	Calothrix sp. NIES-4101	Calothrix elsteri	HGT: Others
FFX45_04660	915018	915632	615	1	NA	GNAT family N-acetyltransferase	Thermosynechococcus elongatus PKUAC-SCTE542	Thermosynechococcus sp. NK55a	Thermosynechococcus vulcanus	Synechococcus lividus	Synechococcus sp. PCC 6312
FFX45_04665	915677	915943	267	1	NA	hypothetical protein	Thermosynechococcus sp. NK55a	Thermosynechococcus vulcanus	Thermosynechococcus elongatus	Synechococcus lividus
FFX45_04670	915931	916827	897	-1	menA	2-carboxy-1,4-naphthoquinone phytyltransferase	Thermosynechococcus elongatus PKUAC-SCTE542	Thermosynechococcus	Thermosynechococcus sp. NK55a	Synechococcus lividus PCC 6715	Synechococcus lividus
FFX45_04675	916861	917043	183	-1	NA	hypothetical protein	Thermosynechococcus elongatus PKUAC-SCTE542	Cyanobacteria bacterium J003	Thermosynechococcus sp. NK55a	Thermosynechococcus elongatus	Synechococcus lividus
FFX45_04680	917452	918477	1026	1	NA	hypothetical protein	Thermosynechococcus elongatus PKUAC-SCTE542	Thermosynechococcus sp. NK55a	Thermosynechococcus elongatus	Synechococcus lividus	Synechococcus sp. PCC 6312
FFX45_04685	918548	920695	2148	1	NA	polyribonucleotide nucleotidyltransferase	Cyanobacteria bacterium J003	Thermosynechococcus sp. NK55a	Thermosynechococcus elongatus	Thermosynechococcus vulcanus	Synechococcus lividus
FFX45_04690	920708	922891	2184	1	NA	glycine--tRNA ligase subunit beta	Thermosynechococcus vulcanus NIES-2134	Thermosynechococcus vulcanus	Thermosynechococcus elongatus	Thermosynechococcus sp. NK55a	Cyanobacteria bacterium J003
FFX45_04695	923009	923923	915	1	NA	hypothetical protein	Thermosynechococcus sp. NK55a	Thermosynechococcus elongatus	Cyanobacteria bacterium J003	Thermosynechococcus sp. NK55a	Thermosynechococcus vulcanus
FFX45_04700	924036	925199	1164	1	NA	GuaB3 family IMP dehydrogenase-related protein	Thermosynechococcus	Thermosynechococcus sp. NK55a	Cyanobacteria bacterium J003	Synechococcus lividus	Aphanizomenon flos-aquae LD13	HGT: Others
FFX45_04705	925196	925876	681	-1	NA	NlpC/P60 family protein	Thermosynechococcus elongatus	Thermosynechococcus vulcanus	Thermosynechococcus sp. NK55a	Synechococcus lividus	Oscillatoria sp. PCC 10802
FFX45_04715	926893	927870	978	-1	NA	linear amide C-N hydrolase	Thermosynechococcus elongatus PKUAC-SCTE542	Synechococcus sp. PCC 6312	Caballeronia sordidicola	Burkholderia sp. Ch1-1	Burkholderia sp. YR290	HGT: Others
FFX45_04720	927878	928603	726	-1	purQ	phosphoribosylformylglycinamidine synthase subunit PurQ	Thermosynechococcus	Thermosynechococcus sp. NK55a	Acaryochloris sp. RCC1774	Leptolyngbya ohadii	Synechococcus sp. PCC 6312	HGT: Others
FFX45_04725	928600	929205	606	-1	NA	hypothetical protein	Thermosynechococcus sp. NK55a	Cyanobacteria bacterium J003	Thermosynechococcus	Synechococcus lividus PCC 6715	Synechococcus lividus	HGT: Others
FFX45_04730	929211	929480	270	-1	purS	phosphoribosylformylglycinamidine synthase subunit PurS	Thermosynechococcus elongatus PKUAC-SCTE542	Thermosynechococcus vulcanus	Thermosynechococcus elongatus	Thermosynechococcus sp. NK55a	Synechococcus lividus
FFX45_04735	929484	930443	960	-1	NA	SPFH/Band 7/PHB domain protein	Thermosynechococcus elongatus PKUAC-SCTE542	Thermosynechococcus sp. NK55a	Cyanobacteria bacterium J003	Synechococcus lividus PCC 6715	Thermosynechococcus
FFX45_04740	930631	931593	963	-1	NA	transposase	Thermosynechococcus elongatus PKUAC-SCTE542	Leptolyngbya sp. O-77	Leptolyngbya sp. O-77	Nodularia sp. NIES-3585	Cylindrospermopsis raciborskii	HGT: Others
FFX45_04745	932102	933409	1308	-1	NA	M24 family metallopeptidase	Thermosynechococcus elongatus PKUAC-SCTE542	Thermosynechococcus vulcanus	Thermosynechococcus elongatus	Thermosynechococcus sp. NK55a	Cyanobacteria bacterium J003
FFX45_04750	933838	934902	1065	-1	NA	threonine-phosphate decarboxylase	Thermosynechococcus elongatus	Thermosynechococcus sp. NK55a	Thermosynechococcus vulcanus	Synechococcus lividus	Calothrix parasitica
FFX45_04755	934908	935243	336	-1	NA	HU family DNA-binding protein	Thermosynechococcus elongatus PKUAC-SCTE542	Thermosynechococcus sp. NK55a	Synechococcus lividus
FFX45_04760	935644	936846	1203	-1	NA	phosphoglycerate kinase	Thermosynechococcus sp. NK55a	Cyanobacteria bacterium J003	Thermosynechococcus vulcanus	Thermosynechococcus elongatus	Synechococcus lividus
FFX45_04765	937001	937390	390	1	NA	universal stress protein	Thermosynechococcus elongatus PKUAC-SCTE542	Thermosynechococcus sp. NK55a	Thermosynechococcus	Synechococcus lividus	Synechococcus sp. PCC 6312
FFX45_04770	937505	940063	2559	1	NA	DUF3536 domain-containing protein	Cyanobacteria bacterium J003	Thermosynechococcus sp. NK55a	Thermosynechococcus elongatus	Thermosynechococcus vulcanus	Synechococcus lividus
FFX45_04775	940060	940626	567	-1	NA	Uma2 family endonuclease	Chroococcales cyanobacterium IPPAS B-1203	Oscillatoria sp. PCC 10802	Stanieria cyanosphaera	cyanobacterium TDX16	Cyanosarcina burmensis	HGT: Recent	y
FFX45_04780	940786	941520	735	1	NA	DUF2993 domain-containing protein	Thermosynechococcus elongatus PKUAC-SCTE542	Thermosynechococcus sp. NK55a	Thermosynechococcus elongatus	Cyanobacteria bacterium J003	Thermosynechococcus vulcanus NIES-2134
FFX45_04785	941470	942162	693	-1	NA	phosphoribosylanthranilate isomerase	Thermosynechococcus	Thermosynechococcus sp. NK55a	Synechococcus lividus	Synechococcus lividus PCC 6715	Nostoc sp. NIES-4103	HGT: Others
FFX45_04790	942228	942509	282	1	psaK	photosystem I reaction center subunit PsaK	Thermosynechococcus sp. NK55a	Thermosynechococcus	Oscillatoriales cyanobacterium MTP1	[Leptolyngbya] sp. JSC-1	Stanieria sp. NIES-3757	HGT: Others
FFX45_04795	942486	943439	954	-1	NA	serine hydrolase	Thermosynechococcus elongatus PKUAC-SCTE542	Thermosynechococcus	Cyanobacteria bacterium J003	Thermosynechococcus sp. NK55a	Synechococcus lividus
FFX45_04800	943450	945234	1785	-1	pyk	pyruvate kinase	Thermosynechococcus sp. NK55a	Cyanobacteria bacterium J003	Thermosynechococcus vulcanus	Thermosynechococcus elongatus	Synechococcus lividus
FFX45_04805	945443	946489	1047	1	NA	GTP-binding protein	Thermosynechococcus sp. NK55a	Thermosynechococcus elongatus PKUAC-SCTE542	Thermosynechococcus elongatus	Thermosynechococcus vulcanus	Cyanobacteria bacterium J003
FFX45_04810	946499	946654	156	1	NA	DUF2256 domain-containing protein	Leptolyngbya foveolarum	Gloeothece citriformis PCC 7424	Limnoraphis robusta	Dactylococcopsis salina	Microcoleus sp. PCC 7113	HGT: Recent
FFX45_04815	946687	947064	378	1	NA	sulfur reduction protein DsrE	Thermosynechococcus	bacterium TMED15	Isosphaera pallida	Chloracidobacterium thermophilum	Acidobacteria bacterium	HGT: Others
FFX45_04820	947081	947299	219	1	NA	hypothetical protein	Rhizobium sp. BK333	Hymenobacter sp. YR204	Afipia sp. 1NLS2	Bradyrhizobium lablabi	Hymenobacter sp. 17J36-26	HGT: Recent
FFX45_04825	947369	948496	1128	1	NA	geranylgeranyl reductase family protein	Thermosynechococcus elongatus	Thermosynechococcus vulcanus	Synechococcus lividus	Alkalinema sp. CACIAM 70d	Phormidesmis priestleyi	HGT: Others
FFX45_04830	948493	950457	1965	-1	NA	adenylate/guanylate cyclase domain-containing protein	Thermosynechococcus vulcanus	Thermosynechococcus elongatus	Thermosynechococcus sp. NK55a	Thermosynechococcus sp. NK55a	Cyanobacteria bacterium J003
FFX45_04835	950500	951012	513	1	NA	hypothetical protein	Thermosynechococcus	Thermosynechococcus elongatus PKUAC-SCTE542	Thermosynechococcus sp. NK55a	Synechococcus lividus	Synechococcus sp. PCC 6312
FFX45_04845	951455	951814	360	1	NA	hypothetical protein	Thermosynechococcus elongatus PKUAC-SCTE542	Cyanobacteria bacterium J003	Thermosynechococcus vulcanus NIES-2134	Thermosynechococcus sp. NK55a	Thermosynechococcus sp. NK55a
FFX45_04850	951843	954311	2469	-1	NA	cyclic nucleotide-binding domain-containing protein	Thermosynechococcus elongatus PKUAC-SCTE542	Synechococcus lividus	Leptolyngbya sp. IPPAS B-1204	filamentous cyanobacterium CCP2	[Leptolyngbya] sp. JSC-1	HGT: Others
FFX45_04855	954451	956241	1791	1	typA	translational GTPase TypA	Thermosynechococcus	Thermosynechococcus sp. NK55a	Thermosynechococcus elongatus PKUAC-SCTE542	Synechococcus lividus	Synechococcus sp. PCC 6312
FFX45_04860	956241	956522	282	1	NA	DUF3593 domain-containing protein	Cyanobacteria bacterium J003	Thermosynechococcus sp. NK55a	Thermosynechococcus elongatus PKUAC-SCTE542	Thermosynechococcus	Synechococcus lividus
FFX45_04870	958303	958617	315	1	trxA	thioredoxin	Cyanobacteria bacterium J003	Thermosynechococcus sp. NK55a	Thermosynechococcus elongatus PKUAC-SCTE542	Thermosynechococcus	Thermosynechococcus vulcanus NIES-2134
FFX45_04875	958657	959901	1245	1	NA	DUF445 family protein	Thermosynechococcus sp. NK55a	Thermosynechococcus elongatus PKUAC-SCTE542	Thermosynechococcus elongatus BP-1	Thermosynechococcus vulcanus	Synechococcus lividus
FFX45_04880	959898	960488	591	-1	NA	DUF3318 domain-containing protein	Thermosynechococcus elongatus PKUAC-SCTE542	Cyanobacteria bacterium J003	Thermosynechococcus sp. NK55a	Thermosynechococcus vulcanus	Thermosynechococcus elongatus
FFX45_04885	960603	961880	1278	1	NA	FAD-dependent hydroxylase	Thermosynechococcus elongatus PKUAC-SCTE542	Thermosynechococcus sp. NK55a	Cyanobacteria bacterium J003	Thermosynechococcus elongatus	Thermosynechococcus vulcanus
FFX45_04890	961961	963280	1320	1	NA	class I SAM-dependent methyltransferase	Cyanobacteria bacterium J003	Thermosynechococcus sp. NK55a	Thermosynechococcus elongatus	Thermosynechococcus vulcanus	Synechococcus lividus PCC 6715
FFX45_04895	963272	964384	1113	-1	NA	DUF819 family protein	Thermosynechococcus elongatus	Thermosynechococcus vulcanus	Cyanobacteria bacterium J003	Thermosynechococcus elongatus PKUAC-SCTE542	Synechococcus lividus
FFX45_04900	964377	965096	720	-1	NA	peptidase	Thermosynechococcus elongatus PKUAC-SCTE542	Thermosynechococcus sp. NK55a	Thermosynechococcus vulcanus	Thermosynechococcus elongatus	Chroococcidiopsis sp. TS-821
FFX45_04905	965106	966008	903	-1	NA	VWA domain-containing protein	Thermosynechococcus sp. NK55a	Cyanobacteria bacterium J003	Thermosynechococcus vulcanus	Thermosynechococcus elongatus	Synechococcus lividus
FFX45_04910	966016	966876	861	-1	NA	diaminopimelate epimerase	Thermosynechococcus elongatus PKUAC-SCTE542	Thermosynechococcus	Cyanobacteria bacterium J003	Thermosynechococcus sp. NK55a	Synechococcus lividus
FFX45_04915	966906	967124	219	1	NA	RNA-binding protein hfq	Thermosynechococcus	Thermosynechococcus sp. NK55a	Thermosynechococcus elongatus PKUAC-SCTE542	Synechococcus lividus	Synechococcus sp. PCC 6312
FFX45_04920	967116	968315	1200	-1	larC	nickel pincer cofactor biosynthesis protein LarC	Cyanobacteria bacterium J003	Thermosynechococcus sp. NK55a	Thermosynechococcus	Synechococcus lividus	Stanieria sp. NIES-3757
FFX45_04925	968388	968768	381	-1	NA	methylated-DNA--[protein]-cysteine S-methyltransferase	Thermosynechococcus	Thermosynechococcus elongatus PKUAC-SCTE542
FFX45_04930	969101	969838	738	1	NA	4-vinyl reductase	Thermosynechococcus elongatus PKUAC-SCTE542	Thermosynechococcus sp. NK55a	Thermosynechococcus vulcanus	Thermosynechococcus sp. NK55a	Thermosynechococcus elongatus
FFX45_04935	969804	970394	591	1	NA	hypothetical protein	Thermosynechococcus elongatus PKUAC-SCTE542	Thermosynechococcus vulcanus	Thermosynechococcus elongatus	Thermosynechococcus vulcanus NIES-2134	Thermosynechococcus sp. NK55a
FFX45_04940	970404	970889	486	1	NA	phycobilisome protein	Thermosynechococcus elongatus PKUAC-SCTE542	Thermosynechococcus elongatus	Thermosynechococcus sp. NK55a	Thermosynechococcus vulcanus	Cyanobacteria bacterium J003
FFX45_04945	970946	971617	672	1	NA	4-vinyl reductase	Thermosynechococcus elongatus PKUAC-SCTE542	Thermosynechococcus	Thermosynechococcus sp. NK55a	Cyanobacteria bacterium J003	Synechococcus lividus
FFX45_04950	971668	972150	483	1	NA	2Fe-2S iron-sulfur cluster binding domain-containing protein	Thermosynechococcus elongatus PKUAC-SCTE542	Thermosynechococcus vulcanus	Thermosynechococcus elongatus	Cyanobacteria bacterium J003	Synechococcus lividus
FFX45_04955	972189	972989	801	1	NA	tetratricopeptide repeat protein	Thermosynechococcus vulcanus	Thermosynechococcus elongatus	Thermosynechococcus elongatus PKUAC-SCTE542	Thermosynechococcus sp. NK55a	Thermosynechococcus sp. NK55a
FFX45_04960	973126	974874	1749	1	NA	serine/threonine protein kinase	Thermosynechococcus vulcanus	Thermosynechococcus vulcanus NIES-2134	Thermosynechococcus elongatus	Thermosynechococcus sp. NK55a	Cyanobacteria bacterium J003
FFX45_04965	974918	975886	969	1	NA	metal-binding protein	Thermosynechococcus sp. NK55a	Thermosynechococcus	Synechococcus lividus	Cyanothece sp. PCC 7425	Acaryochloris sp. CCMEE 5410	HGT: Others
FFX45_04970	975883	976419	537	1	NA	hypothetical protein	Dehalococcoides mccartyi	Dehalococcoides mccartyi	Anaerolineae bacterium	Anaerolineae bacterium UTCFX1	Vibrio parahaemolyticus	HGT: Recent
FFX45_04975	976449	977537	1089	-1	NA	TIGR00303 family protein	Thermosynechococcus sp. NK55a	Cyanobacteria bacterium J003	Thermosynechococcus	Thermosynechococcus vulcanus NIES-2134	Synechococcus lividus
FFX45_04980	977534	978304	771	-1	pgeF	peptidoglycan editing factor PgeF	Thermosynechococcus sp. NK55a	Thermosynechococcus vulcanus NIES-2134	Thermosynechococcus vulcanus	Thermosynechococcus elongatus	Synechococcus lividus
FFX45_04985	978349	978642	294	-1	NA	nucleotidyltransferase family protein	Limnothrix sp. CACIAM 69d	Synechocystis sp. PCC 6714	Oscillatoriales cyanobacterium	Arthrospira	Coleofasciculus chthonoplastes	HGT: Recent
FFX45_04990	978722	979435	714	-1	NA	phycocyanobilin:ferredoxin oxidoreductase	Thermosynechococcus sp. NK55a	Cyanobacteria bacterium J003	Thermosynechococcus elongatus	Thermosynechococcus vulcanus	Synechococcus lividus
FFX45_04995	979523	981466	1944	1	shc	squalene--hopene cyclase	Thermosynechococcus vulcanus	Thermosynechococcus elongatus	Thermosynechococcus sp. NK55a	Synechococcus lividus	Synechococcus sp. PCC 6312
FFX45_05000	981463	982329	867	-1	NA	M48 family peptidase	Thermosynechococcus sp. NK55a	Thermosynechococcus vulcanus	Thermosynechococcus elongatus	Thermosynechococcus sp. NK55a	Synechococcus lividus
FFX45_05005	982391	983380	990	-1	NA	cysteine synthase A	Thermosynechococcus elongatus	Thermosynechococcus vulcanus	Thermosynechococcus vulcanus NIES-2134	Cyanobacteria bacterium J003	Synechococcus lividus
FFX45_05015	983718	984512	795	-1	NA	site-specific DNA-methyltransferase	Calditrichaeota bacterium	Bacteroidetes bacterium	Gloeothece verrucosa PCC 7822	Gloeothece verrucosa PCC 7822	Chloroflexi bacterium	HGT: Recent	y
FFX45_05020	984528	985079	552	-1	pyrR	bifunctional pyr operon transcriptional regulator/uracil phosphoribosyltransferase PyrR	Thermosynechococcus vulcanus	Thermosynechococcus elongatus PKUAC-SCTE542	Thermosynechococcus elongatus	Cyanobacteria bacterium J003	Thermosynechococcus vulcanus NIES-2134
FFX45_05025	985390	987399	2010	1	uvrB	excinuclease ABC subunit UvrB	Thermosynechococcus sp. NK55a	Cyanobacteria bacterium J003	Thermosynechococcus elongatus	Thermosynechococcus vulcanus	Synechococcus lividus
FFX45_05030	987558	988067	510	1	apcB	allophycocyanin subunit beta	Thermosynechococcus elongatus PKUAC-SCTE542	Thermosynechococcus sp. NK55a	Synechococcus lividus	Thermosynechococcus	Synechococcus sp. PCC 6312
FFX45_05035	988148	988630	483	1	NA	2-C-methyl-D-erythritol 2,4-cyclodiphosphate synthase	Thermosynechococcus elongatus PKUAC-SCTE542	Cyanobacteria bacterium J003	Thermosynechococcus sp. NK55a	Thermosynechococcus vulcanus	Thermosynechococcus vulcanus NIES-2134
FFX45_05040	988640	989407	768	-1	NA	pentapeptide repeat-containing protein	Thermosynechococcus	Cyanobacteria bacterium J003	Thermosynechococcus vulcanus NIES-2134	Thermosynechococcus sp. NK55a	Synechococcus lividus
FFX45_05045	989476	990438	963	1	NA	LysR family transcriptional regulator	Thermosynechococcus elongatus PKUAC-SCTE542	Cyanobacteria bacterium J003	Thermosynechococcus sp. NK55a	Thermosynechococcus	Synechococcus lividus
FFX45_05050	990440	991084	645	1	NA	alpha/beta hydrolase	Thermosynechococcus elongatus PKUAC-SCTE542	Cyanobacteria bacterium J003	Thermosynechococcus elongatus	Thermosynechococcus vulcanus	Thermosynechococcus sp. NK55a
FFX45_05055	991071	991715	645	-1	NA	phosphatidate cytidylyltransferase	Thermosynechococcus elongatus PKUAC-SCTE542	Thermosynechococcus sp. NK55a	Thermosynechococcus sp. NK55a	Thermosynechococcus elongatus	Thermosynechococcus vulcanus
FFX45_05060	991748	992872	1125	-1	NA	UDP-N-acetylglucosamine 2-epimerase (non-hydrolyzing)	Thermosynechococcus elongatus PKUAC-SCTE542	Thermosynechococcus	Thermosynechococcus sp. NK55a	Synechococcus lividus	Oscillatoria sp. PCC 10802
FFX45_05065	993128	993649	522	1	NA	bifunctional nuclease family protein	Thermosynechococcus elongatus PKUAC-SCTE542	Cyanobacteria bacterium J003	Thermosynechococcus	Thermosynechococcus sp. NK55a	Thermosynechococcus vulcanus NIES-2134
FFX45_05070	993651	994772	1122	1	NA	aldo/keto reductase	Thermosynechococcus elongatus PKUAC-SCTE542	Thermosynechococcus elongatus	Thermosynechococcus vulcanus	Thermosynechococcus sp. NK55a	Cyanobacteria bacterium J003
FFX45_05075	994969	995274	306	1	NA	hypothetical protein	Stanieria sp. NIES-3757	Sphaerospermopsis reniformis	Bacillus subtilis BEST7613	Synechocystis sp. PCC 6803	Moorea producens 3L	HGT: Recent
FFX45_05080	995298	995552	255	-1	NA	hypothetical protein	NA	NA	NA	NA	NA
FFX45_05085	995540	995815	276	-1	NA	hypothetical protein	Nostoc sp. MBR 210	Roseofilum reptotaenium AO1-A	Nostoc sp. CENA543	Gloeocapsa sp. PCC 7428	Anabaena sp. CA = ATCC 33047	HGT: Recent
FFX45_05095	995900	996451	552	-1	NA	photosystem II oxygen evolving complex protein PsbP	Thermosynechococcus elongatus PKUAC-SCTE542	Thermosynechococcus	Thermosynechococcus sp. NK55a	Cyanobacteria bacterium J003	Thermosynechococcus elongatus BP-1
FFX45_05100	996476	998242	1767	-1	NA	penicillin-binding protein 2	Thermosynechococcus sp. NK55a	Thermosynechococcus vulcanus	Thermosynechococcus elongatus	Synechococcus lividus	Synechococcus sp. PCC 6312
FFX45_05105	998252	998704	453	-1	NA	hypothetical protein	Thermosynechococcus elongatus PKUAC-SCTE542	Cyanobacteria bacterium J003	Thermosynechococcus sp. NK55a	Thermosynechococcus vulcanus	Thermosynechococcus elongatus
FFX45_05110	998781	999653	873	-1	rsmH	16S rRNA (cytosine(1402)-N(4))-methyltransferase RsmH	Thermosynechococcus	Thermosynechococcus sp. NK55a	Thermosynechococcus elongatus PKUAC-SCTE542	Synechococcus lividus	Prochlorothrix hollandica PCC 9006 = CALU 1027
FFX45_05115	999713	1000258	546	1	NA	hypothetical protein	Thermosynechococcus	Thermosynechococcus elongatus PKUAC-SCTE542	Cyanobacteria bacterium J003	Synechococcus lividus	Synechococcus lividus PCC 6715	HGT: Others
FFX45_05120	1000259	1000588	330	1	NA	nucleotidyltransferase domain-containing protein	Candidatus Methylomirabilis limnetica	Chloroflexi bacterium CG_4_10_14_0_8_um_filter_57_5	Candidatus Thiomargarita nelsonii	Effusibacillus lacus		HGT: Recent
FFX45_05125	1000564	1000965	402	1	NA	nucleotidyltransferase	Thermosynechococcus elongatus PKUAC-SCTE542	bacterium BMS3Abin14	Meiothermus luteus	Candidatus Methylomirabilis limnetica	Meiothermus	HGT: Others
FFX45_05130	1001034	1001594	561	1	NA	hypothetical protein	Cyanobacteria bacterium J003	Thermosynechococcus sp. NK55a	Thermosynechococcus sp. NK55a	Thermosynechococcus vulcanus	Thermosynechococcus elongatus
FFX45_05135	1001622	1002980	1359	1	NA	trans-splicing intein-formed DNA polymerase III subunit alpha C-terminal partner DnaE-C	Thermosynechococcus	Thermosynechococcus sp. NK55a	Thermosynechococcus vulcanus NIES-2134	Acaryochloris sp. RCC1774	Acaryochloris marina
FFX45_05140	1002977	1004227	1251	-1	sufS	SufS family cysteine desulfurase	Thermosynechococcus vulcanus	Thermosynechococcus elongatus	Thermosynechococcus sp. NK55a	Synechococcus lividus	Cyanobacteria bacterium J069
FFX45_05145	1004556	1005794	1239	1	NA	DUF4912 domain-containing protein	Thermosynechococcus sp. NK55a	Cyanobacteria bacterium J003	Thermosynechococcus elongatus	Thermosynechococcus vulcanus	Synechococcus lividus
FFX45_05150	1005853	1006728	876	-1	NA	alpha/beta hydrolase	Thermosynechococcus elongatus PKUAC-SCTE542	Thermosynechococcus sp. NK55a	Thermosynechococcus	Synechococcus sp. PCC 6312	Cyanothece sp. PCC 7425
FFX45_05155	1006813	1007133	321	-1	NA	DUF1815 family protein	Thermosynechococcus elongatus PKUAC-SCTE542	Thermosynechococcus sp. NK55a	Thermosynechococcus vulcanus	Thermosynechococcus elongatus	Synechococcus lividus
FFX45_05160	1007505	1007948	444	1	NA	NUDIX domain-containing protein	Thermosynechococcus elongatus PKUAC-SCTE542	Thermosynechococcus sp. NK55a	Thermosynechococcus	Thermosynechococcus vulcanus NIES-2134	Thermosynechococcus sp. NK55a
FFX45_05165	1007945	1008661	717	-1	NA	metal ABC transporter ATP-binding protein	Thermosynechococcus sp. NK55a	Thermosynechococcus sp. NK55a	Thermosynechococcus	Synechococcus lividus	Synechococcus sp. PCC 6312
FFX45_05170	1008658	1009719	1062	-1	NA	zinc ABC transporter substrate-binding protein	Thermosynechococcus elongatus	Thermosynechococcus vulcanus	Cyanobacteria bacterium J003	Thermosynechococcus sp. NK55a	Synechococcus lividus
FFX45_05175	1009842	1010057	216	-1	rpsR	30S ribosomal protein S18	Thermosynechococcus	Synechococcus lividus	Synechococcus sp. PCC 6312	Calothrix	Alkalinema sp. CACIAM 70d	HGT: Others
FFX45_05180	1010071	1010265	195	-1	rpmG	50S ribosomal protein L33	Nostocales cyanobacterium	Aphanizomenonaceae	Sphaerospermopsis kisseleviana	Fischerella	Nostocaceae	HGT: Recent	y
FFX45_05185	1010301	1010846	546	-1	NA	RDD family protein	Thermosynechococcus vulcanus	Thermosynechococcus vulcanus NIES-2134	Thermosynechococcus elongatus	Thermosynechococcus elongatus PKUAC-SCTE542	Cyanobacteria bacterium J003
FFX45_05190	1010928	1012688	1761	1	NA	fibronectin/fibrinogen-binding protein	Thermosynechococcus vulcanus	Thermosynechococcus elongatus	Cyanobacteria bacterium J003	Thermosynechococcus sp. NK55a	Synechococcus lividus
FFX45_05195	1012728	1013186	459	1	psbQ	photosystem II protein PsbQ	Thermosynechococcus elongatus PKUAC-SCTE542	Thermosynechococcus	Thermosynechococcus sp. NK55a	Synechococcus lividus	Synechococcus sp. PCC 6312
FFX45_05200	1013223	1015841	2619	1	NA	DNA polymerase III subunit alpha	Thermosynechococcus elongatus	Thermosynechococcus vulcanus	Cyanobacteria bacterium J003	Thermosynechococcus sp. NK55a	Synechococcus lividus
FFX45_05205	1015767	1016480	714	-1	tmk	dTMP kinase	Thermosynechococcus sp. NK55a	Cyanobacteria bacterium J003	Thermosynechococcus vulcanus	Thermosynechococcus elongatus	Synechococcus lividus
FFX45_05210	1016673	1017026	354	1	NA	hypothetical protein	Thermosynechococcus sp. NK55a	Cyanobacteria bacterium J003	Thermosynechococcus	Thermosynechococcus elongatus PKUAC-SCTE542	Synechococcus lividus
FFX45_05215	1017023	1018147	1125	1	NA	FAD-binding oxidoreductase	Thermosynechococcus elongatus	Thermosynechococcus sp. NK55a	Thermosynechococcus sp. NK55a	Thermosynechococcus vulcanus	Thermosynechococcus elongatus PKUAC-SCTE542
FFX45_05220	1018173	1018283	111	1	NA	photosystem II reaction center protein M	NA	NA	NA	NA	NA
FFX45_05225	1018353	1019483	1131	1	NA	iron-containing alcohol dehydrogenase family protein	Thermosynechococcus sp. NK55a	Cyanobacteria bacterium J003	Thermosynechococcus vulcanus	Thermosynechococcus elongatus	Thermosynechococcus vulcanus NIES-2134
FFX45_05230	1019484	1020680	1197	1	NA	aspartate aminotransferase	Thermosynechococcus sp. NK55a	Thermosynechococcus elongatus	Thermosynechococcus vulcanus	Synechococcus lividus	Synechococcus sp. PCC 6312
FFX45_05235	1020697	1022571	1875	1	trkD	potassium transporter Kup	Thermosynechococcus elongatus PKUAC-SCTE542	Cyanobacteria bacterium J003	Thermosynechococcus sp. NK55a	Thermosynechococcus	Thermosynechococcus vulcanus NIES-2134
FFX45_05240	1022585	1023856	1272	-1	NA	sugar ABC transporter substrate-binding protein	Thermosynechococcus elongatus PKUAC-SCTE542	Thermosynechococcus sp. NK55a	Thermosynechococcus elongatus	Thermosynechococcus vulcanus	Thermosynechococcus vulcanus NIES-2134
FFX45_05245	1023869	1024291	423	-1	mscL	large conductance mechanosensitive channel protein MscL	Thermosynechococcus	Thermosynechococcus vulcanus NIES-2134	Thermosynechococcus sp. NK55a	Cyanobacteria bacterium J003	Thermosynechococcus sp. NK55a
FFX45_05250	1024509	1025501	993	1	NA	S1 RNA-binding domain-containing protein	Thermosynechococcus elongatus PKUAC-SCTE542	Thermosynechococcus	Cyanobacteria bacterium J003	Thermosynechococcus sp. NK55a	Thermosynechococcus sp. NK55a
FFX45_05255	1025503	1026528	1026	1	pdxA	4-hydroxythreonine-4-phosphate dehydrogenase PdxA	Thermosynechococcus elongatus PKUAC-SCTE542	Thermosynechococcus sp. NK55a	Thermosynechococcus elongatus	Thermosynechococcus vulcanus	Synechococcus lividus
FFX45_05260	1026614	1026937	324	1	NA	DUF1825 family protein	Cyanobacteria bacterium J003	Thermosynechococcus	Synechococcus lividus	Cyanothece sp. PCC 7425	Oscillatoriales cyanobacterium MTP1
FFX45_05265	1026950	1027807	858	1	NA	branched-chain amino acid aminotransferase	Thermosynechococcus elongatus PKUAC-SCTE542	Thermosynechococcus sp. NK55a	Thermosynechococcus elongatus	Cyanobacteria bacterium J003	Thermosynechococcus vulcanus
FFX45_05270	1027819	1028445	627	-1	NA	hypothetical protein	Thermosynechococcus elongatus PKUAC-SCTE542	Thermosynechococcus sp. NK55a	Thermosynechococcus vulcanus	Thermosynechococcus elongatus	Synechococcus lividus
FFX45_05275	1028480	1029130	651	-1	NA	exopolysaccharide biosynthesis protein	Thermosynechococcus vulcanus	Thermosynechococcus elongatus	Thermosynechococcus sp. NK55a	Thermosynechococcus elongatus PKUAC-SCTE542	Cyanobacteria bacterium J003
FFX45_05280	1029243	1029605	363	1	NA	hypothetical protein	Thermosynechococcus elongatus PKUAC-SCTE542	Thermosynechococcus sp. NK55a	Cyanobacteria bacterium J003	Thermosynechococcus	Synechococcus lividus
FFX45_05285	1029682	1032210	2529	-1	NA	glycogen/starch/alpha-glucan phosphorylase	Thermosynechococcus elongatus PKUAC-SCTE542	Thermosynechococcus sp. NK55a	Thermosynechococcus vulcanus	Thermosynechococcus elongatus	Cyanobacteria bacterium J003
FFX45_05290	1032339	1033079	741	-1	NA	hypothetical protein	Cyanobacteria bacterium J003	Thermosynechococcus sp. NK55a	Thermosynechococcus vulcanus	Thermosynechococcus elongatus	Synechococcus sp. PCC 6312
FFX45_05295	1033171	1034151	981	1	NA	MoxR family ATPase	Cyanobacteria bacterium J003	Thermosynechococcus elongatus	Thermosynechococcus vulcanus	Thermosynechococcus sp. NK55a	Synechococcus lividus
FFX45_05300	1034148	1035593	1446	1	NA	DUF58 domain-containing protein	Thermosynechococcus vulcanus	Thermosynechococcus elongatus	Cyanobacteria bacterium J003	Thermosynechococcus sp. NK55a	Synechococcus lividus
FFX45_05305	1035590	1035823	234	-1	NA	hypothetical protein	Thermosynechococcus elongatus	Cyanobacteria bacterium J003	Thermosynechococcus vulcanus	Thermosynechococcus sp. NK55a	Thermosynechococcus vulcanus NIES-2134
FFX45_05315	1036658	1039348	2691	1	NA	CHAT domain-containing protein	Thermosynechococcus elongatus	Thermosynechococcus vulcanus	Cyanobacteria bacterium J003	Thermosynechococcus sp. NK55a	Synechococcus lividus
FFX45_05320	1039345	1040502	1158	-1	NA	DUF58 domain-containing protein	Thermosynechococcus elongatus	Thermosynechococcus vulcanus	Thermosynechococcus sp. NK55a	Cyanobacteria bacterium J007	Halomicronema hongdechloris
FFX45_05325	1040517	1040885	369	-1	NA	thioredoxin	Thermosynechococcus	Cyanobacteria bacterium J003	Thermosynechococcus sp. NK55a	Synechococcus lividus	Oscillatoriales cyanobacterium MTP1	HGT: Others
FFX45_05330	1041008	1041796	789	1	NA	hypothetical protein	Thermosynechococcus vulcanus	Cyanobacteria bacterium J003	Thermosynechococcus sp. NK55a	Thermosynechococcus elongatus	Synechococcus lividus
FFX45_05335	1041871	1042929	1059	1	recA	recombinase RecA	Thermosynechococcus sp. NK55a	Cyanobacteria bacterium J003	Thermosynechococcus vulcanus	Thermosynechococcus elongatus	Geitlerinema sp. PCC 7407
FFX45_05340	1042896	1043435	540	-1	NA	GNAT family N-acetyltransferase	Thermosynechococcus elongatus PKUAC-SCTE542	Thermosynechococcus sp. NK55a	Thermosynechococcus vulcanus	Thermosynechococcus elongatus	Mastigocoleus testarum
FFX45_05345	1043437	1044303	867	-1	NA	tetratricopeptide repeat protein	Thermosynechococcus vulcanus	Thermosynechococcus vulcanus NIES-2134	Thermosynechococcus elongatus	Synechococcus lividus PCC 6715	Thermosynechococcus sp. NK55a
FFX45_05350	1044530	1044799	270	1	NA	CD225/dispanin family protein	Thermosynechococcus elongatus PKUAC-SCTE542	Cyanobacteria bacterium J003	Thermosynechococcus sp. NK55a	Synechococcus lividus	Synechococcus sp. PCC 6312	HGT: Others
FFX45_05355	1044770	1045918	1149	-1	nagA	N-acetylglucosamine-6-phosphate deacetylase	Thermosynechococcus elongatus	Thermosynechococcus vulcanus	Cyanobacteria bacterium J003	Thermosynechococcus sp. NK55a	Synechococcus lividus
FFX45_05360	1045915	1046148	234	-1	NA	ferredoxin family protein	Thermosynechococcus	Thermosynechococcus elongatus PKUAC-SCTE542	Thermosynechococcus sp. NK55a	Synechococcus lividus	Desertifilum sp. IPPAS B-1220
FFX45_05365	1046199	1047830	1632	-1	NA	DUF87 domain-containing protein	Thermosynechococcus elongatus PKUAC-SCTE542	Thermosynechococcus	Cyanobacteria bacterium J003	Thermosynechococcus sp. NK55a	Geitlerinema sp. PCC 7407
FFX45_05370	1047834	1049081	1248	-1	NA	D-alanyl-D-alanine carboxypeptidase	Thermosynechococcus vulcanus	Thermosynechococcus sp. NK55a	Cyanobacteria bacterium J003	Thermosynechococcus elongatus	Synechococcus lividus
FFX45_05375	1049089	1049295	207	-1	NA	DUF2839 family protein	Thermosynechococcus sp. NK55a	Thermosynechococcus elongatus PKUAC-SCTE542	Thermosynechococcus	Synechococcus lividus	Calothrix sp. 336/3
FFX45_05380	1049469	1052036	2568	-1	leuS	leucine--tRNA ligase	Thermosynechococcus elongatus	Thermosynechococcus vulcanus	Thermosynechococcus sp. NK55a	Cyanobacteria bacterium J003	Synechococcus lividus
FFX45_05385	1052110	1052808	699	-1	NA	response regulator transcription factor	Thermosynechococcus sp. NK55a	Thermosynechococcus	Synechococcus lividus	Leptolyngbya sp.	Oscillatoriales cyanobacterium JSC-12	HGT: Others
FFX45_05390	1052861	1053466	606	-1	NA	hypothetical protein	Thermosynechococcus sp. NK55a	Thermosynechococcus elongatus	Thermosynechococcus vulcanus
FFX45_05400	1053711	1054511	801	1	NA	molecular chaperone	Thermosynechococcus elongatus PKUAC-SCTE542	Thermosynechococcus elongatus PKUAC-SCTE542	Sphaerospermopsis kisseleviana NIES-73	Sphaerospermopsis reniformis	Nodularia spumigena UHCC 0039	HGT: Others
FFX45_05405	1054508	1056991	2484	-1	NA	O-antigen ligase family protein	Thermosynechococcus sp. NK55a	Thermosynechococcus elongatus	Cyanobacteria bacterium J003	Synechococcus lividus	Synechococcus sp. PCC 6312	HGT: Others
FFX45_05410	1057063	1058295	1233	-1	NA	LL-diaminopimelate aminotransferase	Thermosynechococcus elongatus PKUAC-SCTE542	Thermosynechococcus	Thermosynechococcus sp. NK55a	Synechococcus lividus	Oscillatoriales cyanobacterium MTP1
FFX45_05415	1058330	1061005	2676	-1	alaS	alanine--tRNA ligase	Thermosynechococcus sp. NK55a	Thermosynechococcus elongatus	Thermosynechococcus vulcanus	Thermosynechococcus vulcanus NIES-2134	Thermosynechococcus elongatus BP-1
FFX45_05420	1061308	1062054	747	-1	NA	prepilin peptidase	Thermosynechococcus	Thermosynechococcus vulcanus NIES-2134	Cyanobacteria bacterium J003	Synechococcus lividus	Synechococcus lividus PCC 6715	HGT: Others
FFX45_05425	1062114	1062350	237	-1	NA	hypothetical protein	Cyanobacteria bacterium J003	Thermosynechococcus elongatus PKUAC-SCTE542	Thermosynechococcus elongatus	Thermosynechococcus vulcanus	Thermosynechococcus sp. NK55a
FFX45_05430	1062649	1066389	3741	1	NA	PAS domain S-box protein	Synechococcus lividus	Synechococcus sp. PCC 6312	Synechococcus sp. PCC 6312	Cyanobacteria		HGT: Recent
FFX45_05440	1067262	1068560	1299	1	hemL	glutamate-1-semialdehyde-2,1-aminomutase	Thermosynechococcus	Thermosynechococcus elongatus BP-1	Thermosynechococcus elongatus PKUAC-SCTE542	Thermosynechococcus sp. NK55a	Synechococcus lividus
FFX45_05445	1068551	1070707	2157	-1	NA	hypothetical protein	Thermosynechococcus elongatus PKUAC-SCTE542	Thermosynechococcus sp. NK55a	Cyanobacteria bacterium J003	Thermosynechococcus elongatus	Thermosynechococcus vulcanus
FFX45_05450	1070926	1071777	852	1	NA	circadian clock protein KaiA	Cyanobacteria bacterium J003	Thermosynechococcus vulcanus	Thermosynechococcus elongatus	Synechococcus lividus	Synechococcus sp. PCC 6312
FFX45_05455	1071783	1072109	327	1	kaiB	circadian clock protein KaiB	Thermosynechococcus elongatus PKUAC-SCTE542	Thermosynechococcus	Thermosynechococcus elongatus BP-1	Cyanobacteria bacterium J003	Synechococcus lividus
FFX45_05460	1072186	1073742	1557	1	kaiC	circadian clock protein KaiC	Thermosynechococcus	Thermosynechococcus elongatus BP-1	Thermosynechococcus elongatus BP-1	Synechococcus lividus	Synechococcus sp. PCC 6312
FFX45_05465	1073747	1074667	921	1	NA	NAD(+) kinase	Thermosynechococcus elongatus	Thermosynechococcus vulcanus	Thermosynechococcus sp. NK55a	Synechococcus lividus	Leptolyngbya frigida
FFX45_05470	1074728	1076341	1614	1	NA	GAF domain-containing protein	Thermosynechococcus elongatus PKUAC-SCTE542	Thermosynechococcus sp. NK55a	Cyanobacteria bacterium J003	Thermosynechococcus vulcanus	Thermosynechococcus elongatus
FFX45_05475	1076338	1076934	597	-1	NA	CPBP family intramembrane metalloprotease	Thermosynechococcus elongatus PKUAC-SCTE542	Thermosynechococcus vulcanus	Thermosynechococcus elongatus	Thermosynechococcus sp. NK55a	Synechococcus lividus
FFX45_05480	1076939	1077265	327	-1	NA	2Fe-2S iron-sulfur cluster binding domain-containing protein	Thermosynechococcus elongatus PKUAC-SCTE542	Thermosynechococcus	Thermosynechococcus sp. NK55a	Synechococcus lividus	Synechococcus sp. PCC 6312
FFX45_05485	1077308	1077742	435	-1	NA	acyl-CoA thioesterase	Thermosynechococcus vulcanus	Thermosynechococcus elongatus PKUAC-SCTE542	Thermosynechococcus elongatus	Thermosynechococcus sp. NK55a	cyanobacterium PCC 7702
FFX45_05490	1077855	1078892	1038	1	NA	WD40 repeat domain-containing protein	Cyanobacteria bacterium J003	Thermosynechococcus sp. NK55a	Thermosynechococcus vulcanus	Thermosynechococcus elongatus	Synechococcus lividus
FFX45_05495	1078981	1080417	1437	-1	sufB	Fe-S cluster assembly protein SufB	Thermosynechococcus elongatus PKUAC-SCTE542	Thermosynechococcus sp. NK55a	Thermosynechococcus elongatus	Thermosynechococcus vulcanus	Cyanobacteria bacterium J003
FFX45_05500	1080539	1081198	660	1	sufR	iron-sulfur cluster biosynthesis transcriptional regulator SufR	Thermosynechococcus elongatus PKUAC-SCTE542	Thermosynechococcus sp. NK55a	Thermosynechococcus vulcanus	Thermosynechococcus elongatus	Synechococcus lividus
FFX45_05505	1081200	1082078	879	1	NA	alpha/beta hydrolase	Thermosynechococcus vulcanus	Thermosynechococcus elongatus	Thermosynechococcus sp. NK55a	Thermosynechococcus vulcanus NIES-2134	Synechococcus lividus
FFX45_05510	1082129	1082461	333	1	NA	photosystem II reaction center protein Psb28	Thermosynechococcus elongatus PKUAC-SCTE542	Thermosynechococcus vulcanus NIES-2134	Thermosynechococcus elongatus	Thermosynechococcus	Thermosynechococcus sp. NK55a
FFX45_05515	1082785	1083213	429	1	aroQ	type II 3-dehydroquinate dehydratase	Thermosynechococcus elongatus	Thermosynechococcus elongatus BP-1	Thermosynechococcus vulcanus	Cyanobacteria bacterium J003	Thermosynechococcus vulcanus NIES-2134
FFX45_05520	1083210	1083749	540	-1	NA	YqeG family HAD IIIA-type phosphatase	Thermosynechococcus elongatus PKUAC-SCTE542	Thermosynechococcus sp. NK55a	Thermosynechococcus	Cyanobacteria bacterium J003	Synechococcus lividus
FFX45_05525	1083893	1084390	498	1	NA	HNH endonuclease	Thermosynechococcus sp. NK55a	Thermosynechococcus	Synechococcus lividus	Synechococcus sp. PCC 6312	Calothrix	HGT: Others
FFX45_05530	1084399	1085109	711	1	NA	Crp/Fnr family transcriptional regulator	Thermosynechococcus vulcanus	Thermosynechococcus sp. NK55a	Thermosynechococcus elongatus	Cyanobacteria bacterium J003	Synechococcus lividus
FFX45_05535	1085178	1085765	588	1	NA	hypothetical protein	Thermosynechococcus elongatus PKUAC-SCTE542	Thermosynechococcus sp. NK55a	Thermosynechococcus sp. NK55a	Thermosynechococcus	Synechococcus lividus
FFX45_05540	1085873	1086985	1113	1	NA	RNA polymerase sigma factor, RpoD/SigA family	Thermosynechococcus sp. NK55a	Thermosynechococcus vulcanus NIES-2134	Thermosynechococcus vulcanus	Thermosynechococcus elongatus	Synechococcus lividus
FFX45_05545	1086982	1087917	936	-1	NA	4-(cytidine 5'-diphospho)-2-C-methyl-D-erythritol kinase	Cyanobacteria bacterium J003	Thermosynechococcus sp. NK55a	Thermosynechococcus	Synechococcus lividus	Cyanothece sp. PCC 7425
FFX45_05550	1088000	1088854	855	1	NA	metal ABC transporter permease	Thermosynechococcus sp. NK55a	Cyanobacteria bacterium J003	Thermosynechococcus elongatus	Thermosynechococcus vulcanus	Synechococcus lividus
FFX45_05555	1088799	1089860	1062	-1	tsaD	tRNA (adenosine(37)-N6)-threonylcarbamoyltransferase complex transferase subunit TsaD	Thermosynechococcus elongatus PKUAC-SCTE542	Thermosynechococcus sp. NK55a	Cyanobacteria bacterium J003	Thermosynechococcus	Synechococcus lividus
FFX45_05560	1090076	1090513	438	1	NA	Rrf2 family transcriptional regulator	Thermosynechococcus sp. NK55a	Cyanobacteria bacterium J003	Thermosynechococcus	Synechococcus lividus	Cyanothece sp. PCC 7425	HGT: Others
FFX45_05565	1090577	1091542	966	1	cysK	cysteine synthase A	Thermosynechococcus elongatus PKUAC-SCTE542	Thermosynechococcus sp. NK55a	Thermosynechococcus	Synechococcus lividus	Nostoc sp. PCC 7107
FFX45_05575	1091977	1092282	306	-1	NA	hypothetical protein	Thermosynechococcus elongatus PKUAC-SCTE542	Thermosynechococcus elongatus PKUAC-SCTE542	Thermosynechococcus elongatus PKUAC-SCTE542	Thermosynechococcus elongatus PKUAC-SCTE542	Synechococcus sp. PCC 6312
FFX45_05580	1092375	1093667	1293	-1	NA	ParA family protein	Thermosynechococcus elongatus PKUAC-SCTE542	Thermosynechococcus sp. NK55a	Cyanobacteria bacterium J003	Thermosynechococcus vulcanus	Thermosynechococcus vulcanus NIES-2134
FFX45_05585	1093984	1094775	792	1	rpsB	30S ribosomal protein S2	Thermosynechococcus elongatus PKUAC-SCTE542	Thermosynechococcus sp. NK55a	Thermosynechococcus vulcanus	Thermosynechococcus elongatus	Synechococcus lividus
FFX45_05590	1094793	1095719	927	1	tsf	translation elongation factor Ts	Thermosynechococcus elongatus PKUAC-SCTE542	Cyanobacteria bacterium J003	Thermosynechococcus sp. NK55a	Thermosynechococcus vulcanus	Thermosynechococcus elongatus
FFX45_05595	1095725	1096375	651	-1	NA	riboflavin synthase	Thermosynechococcus elongatus PKUAC-SCTE542	Thermosynechococcus vulcanus	Thermosynechococcus elongatus	Thermosynechococcus sp. NK55a	Synechococcus lividus
FFX45_05600	1096383	1098233	1851	-1	NA	S9 family peptidase	Thermosynechococcus sp. NK55a	Cyanobacteria bacterium J003	Thermosynechococcus vulcanus	Thermosynechococcus elongatus	Synechococcus lividus
FFX45_05605	1098230	1099678	1449	-1	NA	amidophosphoribosyltransferase	Thermosynechococcus sp. NK55a	Thermosynechococcus elongatus PKUAC-SCTE542	Thermosynechococcus vulcanus	Thermosynechococcus elongatus	Synechococcus lividus
FFX45_05610	1099679	1101964	2286	-1	purL	phosphoribosylformylglycinamidine synthase subunit PurL	Cyanobacteria bacterium J003	Thermosynechococcus vulcanus	Thermosynechococcus elongatus	Synechococcus lividus	Nostoc sp. PCC 7524
FFX45_05615	1102004	1102528	525	-1	NA	GNAT family N-acetyltransferase	Thermosynechococcus sp. NK55a	Thermosynechococcus elongatus PKUAC-SCTE542	Thermosynechococcus	Synechococcus lividus	Cyanothece sp. PCC 7425
FFX45_05620	1102600	1103322	723	1	NA	hypothetical protein	Thermosynechococcus elongatus PKUAC-SCTE542	Thermosynechococcus sp. NK55a	Cyanobacteria bacterium J003	Thermosynechococcus vulcanus	Thermosynechococcus elongatus
FFX45_05625	1103363	1105021	1659	1	NA	Ppx/GppA family phosphatase	Cyanobacteria bacterium J003	Thermosynechococcus sp. NK55a	Thermosynechococcus sp. NK55a	Thermosynechococcus elongatus	Thermosynechococcus vulcanus
FFX45_05630	1105032	1105967	936	-1	NA	branched-chain amino acid ABC transporter permease	Thermosynechococcus sp. NK55a	Thermosynechococcus vulcanus	Thermosynechococcus elongatus	Thermosynechococcus elongatus PKUAC-SCTE542	Synechococcus lividus
FFX45_05635	1105968	1106351	384	-1	gcvH	glycine cleavage system protein GcvH	Thermosynechococcus sp. NK55a	Thermosynechococcus	Thermosynechococcus elongatus BP-1	Synechococcus lividus	Cyanothece sp. PCC 7425
FFX45_05640	1106368	1106565	198	-1	NA	hypothetical protein	Thermosynechococcus elongatus	Thermosynechococcus sp. NK55a	Thermosynechococcus elongatus PKUAC-SCTE542	Thermosynechococcus vulcanus	Synechococcus lividus
FFX45_05645	1106584	1107150	567	-1	def	peptide deformylase	Thermosynechococcus	Thermosynechococcus elongatus PKUAC-SCTE542	Thermosynechococcus sp. NK55a	Synechococcus lividus	Cyanothece sp. PCC 7425
FFX45_05650	1107224	1107565	342	-1	NA	LapA family protein	Thermosynechococcus	Thermosynechococcus vulcanus NIES-2134	Thermosynechococcus elongatus PKUAC-SCTE542	Thermosynechococcus sp. NK55a	Synechococcus sp. PCC 6312
FFX45_05655	1107674	1108039	366	-1	NA	hypothetical protein	Thermosynechococcus elongatus PKUAC-SCTE542	Thermosynechococcus	Thermosynechococcus sp. NK55a	Cyanobacteria bacterium J003	Synechococcus lividus
FFX45_05660	1108085	1108945	861	1	NA	aldose epimerase	Thermosynechococcus elongatus PKUAC-SCTE542	Thermosynechococcus elongatus	Cyanobacteria bacterium J003	Thermosynechococcus sp. NK55a	Thermosynechococcus vulcanus
FFX45_05665	1108979	1110499	1521	1	trpE	anthranilate synthase component I	Thermosynechococcus sp. NK55a	Thermosynechococcus	Synechococcus sp. PCC 6312	Phormidium ambiguum	Kamptonema	HGT: Others
FFX45_05670	1110667	1111284	618	1	NA	Crp/Fnr family transcriptional regulator	Thermosynechococcus elongatus PKUAC-SCTE542	Thermosynechococcus sp. NK55a	Thermosynechococcus	Cyanobacteria bacterium J003	Synechococcus lividus
FFX45_05675	1111532	1111990	459	1	NA	DUF4278 domain-containing protein	Thermosynechococcus elongatus PKUAC-SCTE542	Thermosynechococcus sp. NK55a	Cyanobacteria bacterium J003	Thermosynechococcus sp. NK55a	Thermosynechococcus
FFX45_05680	1112108	1112656	549	-1	NA	hypothetical protein	Thermosynechococcus elongatus PKUAC-SCTE542	Thermosynechococcus elongatus	Thermosynechococcus vulcanus	Synechococcus lividus	Synechococcus sp. PCC 6312
FFX45_05690	1113641	1114840	1200	1	NA	DNA double-strand break repair nuclease NurA	Thermosynechococcus sp. NK55a	Cyanobacteria bacterium J003	Thermosynechococcus vulcanus	Thermosynechococcus elongatus	Thermosynechococcus sp. NK55a
FFX45_05695	1114791	1116323	1533	1	lnt	apolipoprotein N-acyltransferase	Thermosynechococcus sp. NK55a	Cyanobacteria bacterium J003	Thermosynechococcus elongatus	Thermosynechococcus vulcanus	Synechococcus lividus
FFX45_05700	1116274	1117113	840	-1	NA	DUF3598 family protein	Thermosynechococcus elongatus PKUAC-SCTE542	Thermosynechococcus elongatus	Thermosynechococcus vulcanus	Thermosynechococcus sp. NK55a	Cyanobacteria bacterium J003
FFX45_05705	1117293	1118159	867	1	NA	response regulator	Thermosynechococcus elongatus PKUAC-SCTE542	Thermosynechococcus sp. NK55a	Thermosynechococcus vulcanus	Thermosynechococcus elongatus	Synechococcus lividus
FFX45_05710	1118156	1119403	1248	1	NA	FAD-binding oxidoreductase	Cyanobacteria bacterium J003	Thermosynechococcus vulcanus	Thermosynechococcus sp. NK55a	Thermosynechococcus elongatus	Synechococcus lividus
FFX45_05715	1119424	1120749	1326	1	NA	4Fe-4S dicluster domain-containing protein	Thermosynechococcus sp. NK55a	Cyanobacteria bacterium J003	Thermosynechococcus elongatus	Thermosynechococcus vulcanus	Synechococcus lividus
FFX45_05720	1120746	1121180	435	-1	NA	hypothetical protein	Cyanobacteria bacterium J003	Thermosynechococcus elongatus PKUAC-SCTE542	Thermosynechococcus elongatus	Thermosynechococcus vulcanus	Synechococcus lividus
FFX45_05725	1121208	1121579	372	-1	NA	hypothetical protein	Thermosynechococcus	Thermosynechococcus elongatus PKUAC-SCTE542	Thermosynechococcus sp. NK55a	Geitlerinema sp. PCC 7407	Oscillatoriales cyanobacterium MTP1
FFX45_05730	1121634	1123343	1710	-1	NA	AarF/ABC1/UbiB kinase family protein	Thermosynechococcus elongatus PKUAC-SCTE542	Thermosynechococcus vulcanus	Thermosynechococcus elongatus	Thermosynechococcus sp. NK55a	Thermosynechococcus sp. NK55a
FFX45_05735	1123701	1125626	1926	1	NA	GAF domain-containing protein	Thermosynechococcus sp. NK55a	Cyanobacteria bacterium J003	Thermosynechococcus vulcanus	Thermosynechococcus elongatus	Thermosynechococcus vulcanus NIES-2134
FFX45_05740	1125675	1126400	726	1	NA	segregation/condensation protein A	Thermosynechococcus vulcanus NIES-2134	Thermosynechococcus vulcanus	Thermosynechococcus elongatus	Thermosynechococcus sp. NK55a	Synechococcus sp. PCC 6312
FFX45_05745	1126397	1127248	852	-1	NA	inositol monophosphatase	Thermosynechococcus vulcanus	Thermosynechococcus sp. NK55a	Thermosynechococcus elongatus	Synechococcus lividus	filamentous cyanobacterium CCP2
FFX45_05750	1127255	1127647	393	-1	NA	2Fe-2S iron-sulfur cluster binding domain-containing protein	Thermosynechococcus sp. NK55a	Thermosynechococcus	Synechococcus lividus	Desertifilum sp. IPPAS B-1220	Phormidium sp. OSCR	HGT: Others
FFX45_05755	1127789	1128337	549	1	NA	DUF1269 domain-containing protein	Cyanobacteria bacterium J003	Thermosynechococcus elongatus PKUAC-SCTE542	Thermosynechococcus sp. NK55a	Thermosynechococcus	Synechococcus lividus
FFX45_05760	1128519	1130342	1824	1	NA	hypothetical protein	Thermosynechococcus vulcanus	Thermosynechococcus elongatus	Thermosynechococcus sp. NK55a	Thermosynechococcus vulcanus NIES-2134	Thermosynechococcus sp. NK55a
FFX45_05765	1130339	1131196	858	-1	NA	acyl-CoA desaturase	Thermosynechococcus elongatus	Thermosynechococcus vulcanus	Cyanobacteria bacterium J003	Thermosynechococcus vulcanus NIES-2134	Synechococcus lividus
FFX45_05770	1131854	1134580	2727	1	NA	glucosidase	Synechococcus sp. PCC 6312	Gloeothece verrucosa PCC 7822	Chlorogloeopsis fritschii	Aphanothece hegewaldii	Gloeothece verrucosa PCC 7822	HGT: Recent
FFX45_05775	1134972	1135631	660	1	NA	hypothetical protein	Thermosynechococcus elongatus	Thermosynechococcus vulcanus	Cyanobacteria bacterium J003	Thermosynechococcus sp. NK55a	Synechococcus lividus
FFX45_05780	1135638	1136282	645	1	NA	DUF2834 domain-containing protein	Thermosynechococcus sp. NK55a	Thermosynechococcus elongatus	Thermosynechococcus vulcanus	Synechococcus lividus	Synechococcus sp. PCC 6312
FFX45_05785	1136391	1137122	732	1	ntcA	global nitrogen regulator NtcA	Thermosynechococcus elongatus PKUAC-SCTE542	Thermosynechococcus sp. NK55a	Thermosynechococcus	Thermosynechococcus vulcanus NIES-2134	Synechococcus lividus
FFX45_05790	1137119	1138735	1617	-1	NA	cyclic peptide export ABC transporter	Thermosynechococcus elongatus PKUAC-SCTE542	Thermosynechococcus	Thermosynechococcus sp. NK55a	Synechococcus lividus	Synechococcus sp. PCC 6312
FFX45_05795	1138732	1138959	228	-1	NA	hypothetical protein	Thermosynechococcus elongatus	Thermosynechococcus vulcanus	Thermosynechococcus sp. NK55a	Synechococcus lividus	Synechocystis sp. PCC 6714
FFX45_05800	1139122	1140465	1344	1	NA	TIGR03279 family radical SAM protein	Thermosynechococcus sp. NK55a	Cyanobacteria bacterium J003	Thermosynechococcus elongatus	Thermosynechococcus vulcanus	Synechococcus lividus
FFX45_05805	1140530	1141492	963	1	hemC	hydroxymethylbilane synthase	Thermosynechococcus elongatus PKUAC-SCTE542	Thermosynechococcus sp. NK55a	Thermosynechococcus vulcanus	Thermosynechococcus elongatus	Cyanobacteria bacterium J003
FFX45_05810	1141500	1145762	4263	-1	NA	CHAT domain-containing protein	Thermosynechococcus vulcanus NIES-2134	Thermosynechococcus vulcanus	Thermosynechococcus elongatus	Thermosynechococcus elongatus PKUAC-SCTE542	Nostoc sp. PCC 7524
FFX45_05815	1145874	1147733	1860	-1	NA	serine/threonine phosphatase	Thermosynechococcus elongatus PKUAC-SCTE542	Thermosynechococcus vulcanus	Thermosynechococcus elongatus	Cyanobacteria bacterium J003	Thermosynechococcus sp. NK55a
FFX45_05820	1147853	1148776	924	-1	NA	acetyl-CoA carboxylase carboxyltransferase subunit beta	Thermosynechococcus sp. NK55a	Thermosynechococcus vulcanus	Thermosynechococcus elongatus	Synechococcus lividus	Synechococcus sp. PCC 6312
FFX45_05830	1150126	1150794	669	1	nth	endonuclease III	Thermosynechococcus	Thermosynechococcus sp. NK55a	Synechococcus lividus	Synechococcus sp. PCC 6312	Cyanothece sp. PCC 7425	HGT: Others
FFX45_05835	1150805	1151434	630	1	NA	Uma2 family endonuclease	filamentous cyanobacterium CCP2	Halomicronema hongdechloris	Planktothrix agardhii	Planktothrix agardhii	Planktothrix rubescens	HGT: Recent	y
FFX45_05840	1151431	1152189	759	1	gloB	hydroxyacylglutathione hydrolase	Thermosynechococcus elongatus PKUAC-SCTE542	Thermosynechococcus elongatus	Thermosynechococcus sp. NK55a	Thermosynechococcus vulcanus	Synechococcus lividus
FFX45_05845	1152252	1153544	1293	1	NA	hypothetical protein	Thermosynechococcus elongatus	Thermosynechococcus sp. NK55a	Thermosynechococcus vulcanus	Cyanobacteria bacterium J003	Synechococcus lividus PCC 6715
FFX45_05850	1153541	1154986	1446	-1	NA	tetratricopeptide repeat protein	Thermosynechococcus elongatus	Thermosynechococcus vulcanus NIES-2134	Thermosynechococcus vulcanus	Synechococcus lividus PCC 6715	Synechococcus lividus
FFX45_05855	1155163	1156041	879	-1	NA	inositol monophosphatase family protein	Thermosynechococcus elongatus PKUAC-SCTE542	Thermosynechococcus vulcanus	Cyanobacteria bacterium J003	Thermosynechococcus sp. NK55a	Synechococcus lividus PCC 6715
FFX45_05860	1156041	1156574	534	-1	NA	GIY-YIG nuclease family protein	Thermosynechococcus elongatus PKUAC-SCTE542	Thermosynechococcus	Thermosynechococcus sp. NK55a	Thermosynechococcus sp. NK55a	Synechococcus lividus
FFX45_05865	1156571	1157140	570	-1	NA	HAMP domain-containing protein	NA	NA	NA	NA	NA
FFX45_05870	1157123	1158493	1371	1	rodA	rod shape-determining protein RodA	Cyanobacteria bacterium J003	Thermosynechococcus	Thermosynechococcus elongatus PKUAC-SCTE542	Thermosynechococcus sp. NK55a	Thermosynechococcus vulcanus NIES-2134
FFX45_05875	1158548	1158715	168	1	NA	DUF3285 domain-containing protein	Thermosynechococcus elongatus PKUAC-SCTE542	Thermosynechococcus vulcanus	Thermosynechococcus sp. NK55a	Cylindrospermum stagnale	Oscillatoriales cyanobacterium CG2_30_40_61
FFX45_05880	1158736	1159224	489	1	ybeY	rRNA maturation RNase YbeY	Thermosynechococcus elongatus PKUAC-SCTE542	Thermosynechococcus sp. NK55a	Thermosynechococcus elongatus	Thermosynechococcus vulcanus	Cyanobacteria bacterium J003
FFX45_05885	1159329	1159805	477	1	NA	diacylglycerol kinase family protein	Thermosynechococcus elongatus PKUAC-SCTE542	Thermosynechococcus elongatus	Thermosynechococcus vulcanus	Thermosynechococcus sp. NK55a	Cyanobacteria bacterium J003
FFX45_05890	1159829	1160920	1092	-1	ychF	redox-regulated ATPase YchF	Thermosynechococcus elongatus PKUAC-SCTE542	Thermosynechococcus	Thermosynechococcus sp. NK55a	Synechococcus lividus	Cyanothece sp. PCC 7425
FFX45_05895	1161156	1162571	1416	-1	glnA	type I glutamate--ammonia ligase	Thermosynechococcus elongatus PKUAC-SCTE542	Thermosynechococcus sp. NK55a	Thermosynechococcus	Synechococcus lividus	Cyanothece sp. PCC 7425
FFX45_05900	1162681	1163178	498	-1	NA	DUF2085 domain-containing protein	Thermosynechococcus elongatus PKUAC-SCTE542	Cyanobacteria bacterium J003	Thermosynechococcus	Cyanothece sp. PCC 7425	Cyanothece sp. PCC 7425	HGT: Others
FFX45_05905	1163347	1164705	1359	-1	NA	glycosyltransferase family 1 protein	Thermosynechococcus sp. NK55a	Thermosynechococcus vulcanus	Thermosynechococcus elongatus	Synechococcus lividus	Phormidesmis priestleyi
FFX45_05910	1164765	1165841	1077	-1	NA	glycosyltransferase family 4 protein	Thermosynechococcus elongatus PKUAC-SCTE542	Thermosynechococcus	Thermosynechococcus sp. NK55a	Cyanobacteria bacterium J003	Oscillatoriales cyanobacterium MTP1
FFX45_05915	1166185	1167054	870	1	NA	branched-chain amino acid ABC transporter permease	Thermosynechococcus elongatus PKUAC-SCTE542	Thermosynechococcus sp. NK55a	Cyanobacteria bacterium J003	Thermosynechococcus vulcanus	Thermosynechococcus elongatus
FFX45_05920	1167038	1167583	546	1	rfaE2	D-glycero-beta-D-manno-heptose 1-phosphate adenylyltransferase	Thermosynechococcus elongatus PKUAC-SCTE542	Thermosynechococcus sp. NK55a	Thermosynechococcus vulcanus	Thermosynechococcus elongatus	Thermosynechococcus sp. NK55a
FFX45_05925	1167559	1168266	708	1	NA	GUN4 domain-containing protein	Thermosynechococcus	Thermosynechococcus sp. NK55a	Thermosynechococcus elongatus	Cyanobacteria bacterium J003	Thermosynechococcus elongatus
FFX45_05930	1168303	1168707	405	1	NA	hypothetical protein	Thermosynechococcus elongatus PKUAC-SCTE542	Thermosynechococcus vulcanus	Thermosynechococcus elongatus	Thermosynechococcus vulcanus NIES-2134	Thermosynechococcus sp. NK55a
FFX45_05940	1169322	1169651	330	-1	NA	carbon dioxide-concentrating mechanism protein CcmK	Thermosynechococcus elongatus PKUAC-SCTE542	Thermosynechococcus vulcanus	Thermosynechococcus elongatus	Thermosynechococcus vulcanus NIES-2134	Thermosynechococcus sp. NK55a
FFX45_05945	1169721	1170899	1179	1	cofH	7,8-didemethyl-8-hydroxy-5-deazariboflavin synthase subunit CofH	Thermosynechococcus sp. NK55a	Thermosynechococcus vulcanus	Thermosynechococcus elongatus	Thermosynechococcus elongatus PKUAC-SCTE542	Synechococcus lividus
FFX45_05950	1170899	1172500	1602	1	NA	DUF3352 domain-containing protein	Thermosynechococcus elongatus	Thermosynechococcus sp. NK55a	Thermosynechococcus vulcanus NIES-2134	Synechococcus lividus	Synechococcus lividus PCC 6715
FFX45_05955	1172571	1173500	930	1	NA	pentapeptide repeat-containing protein	Thermosynechococcus elongatus	Thermosynechococcus sp. NK55a	Thermosynechococcus vulcanus	Synechococcus lividus	Synechococcus sp. PCC 6312
FFX45_05960	1173558	1174643	1086	1	leuB	3-isopropylmalate dehydrogenase	Thermosynechococcus sp. NK55a	Thermosynechococcus	Synechococcus lividus	Leptolyngbya boryana	Anabaena	HGT: Others
FFX45_05965	1174770	1175300	531	1	NA	YqhA family protein	Synechococcus lividus	Calothrix sp. NIES-2100	Halothece sp. PCC 7418	Leptolyngbya sp. O-77	Leptolyngbya foveolarum	HGT: Recent
FFX45_05970	1175330	1177468	2139	-1	NA	EAL domain-containing protein	Thermosynechococcus elongatus PKUAC-SCTE542	Thermosynechococcus vulcanus	Thermosynechococcus elongatus	Thermosynechococcus sp. NK55a	Cyanobacteria bacterium J003
FFX45_05975	1177608	1177934	327	-1	NA	hypothetical protein	Thermosynechococcus elongatus PKUAC-SCTE542	Thermosynechococcus	Thermosynechococcus sp. NK55a	Thermosynechococcus sp. NK55a	Thermosynechococcus elongatus PKUAC-SCTE542
FFX45_05980	1178522	1179010	489	1	nrdR	transcriptional regulator NrdR	Thermosynechococcus	Thermosynechococcus elongatus PKUAC-SCTE542	Thermosynechococcus sp. NK55a	Cyanobacteria bacterium J003	Synechococcus lividus
FFX45_05985	1179007	1180203	1197	-1	NA	N-acetyltransferase	Thermosynechococcus elongatus PKUAC-SCTE542	Thermosynechococcus elongatus	Thermosynechococcus vulcanus	Thermosynechococcus sp. NK55a	Synechococcus lividus
FFX45_05990	1180248	1181240	993	-1	NA	pentapeptide repeat-containing protein	Thermosynechococcus elongatus PKUAC-SCTE542	Thermosynechococcus sp. NK55a	Thermosynechococcus elongatus	Thermosynechococcus vulcanus	Synechococcus sp. PCC 6312
FFX45_05995	1181283	1181579	297	-1	NA	hypothetical protein	Thermosynechococcus
FFX45_06000	1181527	1181808	282	-1	NA	helix-turn-helix transcriptional regulator	Thermosynechococcus	Thermosynechococcus elongatus PKUAC-SCTE542	Thermosynechococcus sp. NK55a	Synechococcus lividus
FFX45_06005	1181936	1183249	1314	1	NA	aminotransferase class I/II-fold pyridoxal phosphate-dependent enzyme	Thermosynechococcus vulcanus	Thermosynechococcus elongatus	Cyanobacteria bacterium J003	Thermosynechococcus sp. NK55a	Thermosynechococcus sp. NK55a
FFX45_06010	1183246	1183863	618	-1	NA	DUF3727 domain-containing protein	Thermosynechococcus elongatus PKUAC-SCTE542	Cyanobacteria bacterium J003	Thermosynechococcus sp. NK55a	Thermosynechococcus	Synechococcus lividus
FFX45_06015	1183961	1184398	438	-1	NA	hypothetical protein	Thermosynechococcus elongatus PKUAC-SCTE542	Thermosynechococcus sp. NK55a	Thermosynechococcus	Thermosynechococcus vulcanus NIES-2134	Thermosynechococcus sp. NK55a
FFX45_06020	1184376	1184798	423	-1	NA	hypothetical protein	Thermosynechococcus elongatus PKUAC-SCTE542	Thermosynechococcus sp. NK55a	Cyanobacteria bacterium J003	Thermosynechococcus	Synechococcus lividus
FFX45_06025	1184897	1186891	1995	-1	tkt	transketolase	Thermosynechococcus sp. NK55a	Thermosynechococcus vulcanus	Thermosynechococcus elongatus	Cyanobacteria bacterium J003	Synechococcus lividus
FFX45_06030	1186927	1188189	1263	-1	fabF	beta-ketoacyl-ACP synthase II	Thermosynechococcus	Thermosynechococcus sp. NK55a	Leptolyngbya sp.	Oscillatoria sp. PCC 10802	Leptolyngbya frigida	HGT: Others
FFX45_06035	1188194	1188439	246	-1	acpP	acyl carrier protein	Thermosynechococcus sp. NK55a	Thermosynechococcus	Thermosynechococcus elongatus PKUAC-SCTE542	Synechococcus lividus	Scytonema sp. NIES-4073
FFX45_06040	1188661	1190925	2265	1	NA	VacB/RNase II family 3'-5' exoribonuclease	Cyanobacteria bacterium J003	Thermosynechococcus vulcanus	Thermosynechococcus elongatus	Synechococcus lividus	Synechococcus sp. PCC 6312
FFX45_06045	1190962	1191957	996	1	NA	methionyl-tRNA formyltransferase	Thermosynechococcus elongatus PKUAC-SCTE542	Thermosynechococcus sp. NK55a	Thermosynechococcus elongatus BP-1	Thermosynechococcus vulcanus	Thermosynechococcus elongatus
FFX45_06050	1192090	1192413	324	1	NA	hypothetical protein	Thermosynechococcus elongatus PKUAC-SCTE542	Thermosynechococcus	Thermosynechococcus sp. NK55a	Synechococcus lividus	Synechococcus sp. PCC 6312
FFX45_06055	1192449	1193987	1539	1	NA	AAA family ATPase	Thermosynechococcus sp. NK55a	Thermosynechococcus	Cyanobacteria bacterium J003	Thermosynechococcus vulcanus NIES-2134	Synechococcus lividus
FFX45_06060	1194108	1194461	354	1	NA	DUF1257 domain-containing protein	Thermosynechococcus elongatus PKUAC-SCTE542	Thermosynechococcus elongatus	Thermosynechococcus	Synechococcus lividus	Cyanothece sp. PCC 7425
FFX45_06065	1194709	1195533	825	1	NA	site-specific DNA-methyltransferase	Thermosynechococcus elongatus	Thermosynechococcus vulcanus	Thermosynechococcus vulcanus NIES-2134	Thermosynechococcus sp. NK55a	Cyanobacteria bacterium J003
FFX45_06070	1195521	1196054	534	1	NA	NUDIX hydrolase	Thermosynechococcus elongatus	Thermosynechococcus vulcanus	Thermosynechococcus vulcanus NIES-2134	Calothrix elsteri	Thiorhodococcus drewsii
FFX45_06080	1196833	1199043	2211	-1	NA	glycosyltransferase	Thermosynechococcus elongatus	Thermosynechococcus vulcanus	Thermosynechococcus sp. NK55a	Cyanobacteria bacterium J003	Synechococcus lividus
FFX45_06085	1199070	1200149	1080	-1	NA	PIN/TRAM domain-containing protein	Thermosynechococcus sp. NK55a	Thermosynechococcus	Thermosynechococcus sp. NK55a	Thermosynechococcus elongatus PKUAC-SCTE542	Synechococcus lividus
FFX45_06090	1200199	1201161	963	-1	NA	hypothetical protein	Thermosynechococcus elongatus PKUAC-SCTE542	Cyanobacteria bacterium J003	Synechococcus lividus	Thermosynechococcus vulcanus	Thermosynechococcus elongatus
FFX45_06100	1202289	1202699	411	1	NA	hypothetical protein	Thermosynechococcus	Thermosynechococcus sp. NK55a	Thermosynechococcus elongatus PKUAC-SCTE542	Calothrix sp. NIES-2098	Oscillatoriales cyanobacterium
FFX45_06105	1202703	1203842	1140	1	NA	YjgP/YjgQ family permease	Thermosynechococcus elongatus	Thermosynechococcus vulcanus	Thermosynechococcus sp. NK55a	Synechococcus sp. PCC 6312	Synechococcus sp. PCC 6312
FFX45_06110	1203839	1205020	1182	-1	NA	amidohydrolase	Thermosynechococcus elongatus PKUAC-SCTE542	Thermosynechococcus sp. NK55a	Thermosynechococcus	Synechococcus lividus	Cyanothece sp. PCC 7425
FFX45_06115	1205059	1205541	483	-1	NA	CYTH domain-containing protein	Thermosynechococcus elongatus PKUAC-SCTE542	Thermosynechococcus sp. NK55a	Thermosynechococcus vulcanus	Thermosynechococcus elongatus	Synechococcus lividus
FFX45_06125	1207004	1208359	1356	-1	NA	folate/biopterin family MFS transporter	Thermosynechococcus	Thermosynechococcus sp. NK55a	Synechococcus lividus	Microcoleus sp. PCC 7113	Microcoleus sp. PCC 7113	HGT: Others
FFX45_06130	1208470	1208682	213	-1	NA	NAD(P)H-quinone oxidoreductase	Thermosynechococcus elongatus PKUAC-SCTE542	Thermosynechococcus sp. NK55a	Thermosynechococcus	Synechococcus lividus	Synechococcus sp. PCC 6312
FFX45_06135	1208940	1210370	1431	1	NA	mannose-1-phosphate guanylyltransferase/mannose-6-phosphate isomerase	Thermosynechococcus sp. NK55a	Thermosynechococcus vulcanus	Thermosynechococcus elongatus	Synechococcus lividus	Thiothrix caldifontis
FFX45_06140	1210386	1210835	450	-1	NA	divergent PAP2 family protein	Thermosynechococcus	Thermosynechococcus sp. NK55a	Thermosynechococcus sp. NK55a	Synechococcus lividus	Synechococcus lividus PCC 6715
FFX45_06145	1210887	1211810	924	-1	NA	polyprenyl synthetase family protein	Thermosynechococcus	Synechococcus elongatus	Thermosynechococcus sp. NK55a	Cyanobacteria bacterium J003	Synechococcus sp. PCC 6312	HGT: Others
FFX45_06150	1211821	1212741	921	-1	folD	bifunctional methylenetetrahydrofolate dehydrogenase/methenyltetrahydrofolate cyclohydrolase FolD	Cyanobacteria bacterium J003	Thermosynechococcus sp. NK55a	Thermosynechococcus elongatus BP-1	Thermosynechococcus vulcanus	Thermosynechococcus elongatus
FFX45_06155	1212945	1213280	336	-1	NA	hypothetical protein	Thermosynechococcus sp. NK55a	Thermosynechococcus elongatus PKUAC-SCTE542	Thermosynechococcus	Synechococcus lividus	Synechococcus sp. PCC 6312
FFX45_06160	1213277	1213474	198	-1	NA	DUF454 domain-containing protein	Cyanobacteria bacterium J003	Thermosynechococcus elongatus PKUAC-SCTE542	Thermosynechococcus vulcanus	Thermosynechococcus elongatus	Thermosynechococcus sp. NK55a
FFX45_06165	1213552	1214196	645	-1	NA	pentapeptide repeat-containing protein	Thermosynechococcus elongatus PKUAC-SCTE542	Thermosynechococcus sp. NK55a	Cyanobacteria bacterium J003	Thermosynechococcus vulcanus	Thermosynechococcus elongatus
FFX45_06170	1214202	1214663	462	-1	NA	transcriptional repressor	Thermosynechococcus	Thermosynechococcus sp. NK55a	Thermosynechococcus elongatus PKUAC-SCTE542	Synechococcus lividus	Synechococcus sp. PCC 6312
FFX45_06175	1214798	1215097	300	-1	NA	hypothetical protein	Thermosynechococcus sp. NK55a	Thermosynechococcus elongatus	Thermosynechococcus vulcanus	Synechococcus lividus	Synechococcus sp. PCC 6312
FFX45_06180	1215245	1216240	996	1	NA	hypothetical protein	Thermosynechococcus sp. NK55a	Thermosynechococcus sp. NK55a	Thermosynechococcus vulcanus NIES-2134	Thermosynechococcus vulcanus	Cyanobacteria bacterium J003
FFX45_06185	1216237	1216563	327	1	NA	hypothetical protein	Cyanobacteria bacterium J003	Thermosynechococcus	Thermosynechococcus sp. NK55a	Synechococcus lividus	Cyanothece sp. PCC 7425
FFX45_06190	1216678	1217820	1143	1	NA	histidine kinase	Thermosynechococcus elongatus PKUAC-SCTE542	Thermosynechococcus vulcanus	Thermosynechococcus elongatus	Thermosynechococcus sp. NK55a	Cyanobacteria bacterium J003
FFX45_06195	1217817	1218776	960	-1	NA	hypothetical protein	Thermosynechococcus elongatus PKUAC-SCTE542	Thermosynechococcus elongatus	Cyanobacteria bacterium J003	Thermosynechococcus vulcanus	Thermosynechococcus sp. NK55a
FFX45_06200	1218890	1219906	1017	-1	lpxD	UDP-3-O-(3-hydroxymyristoyl)glucosamine N-acyltransferase	Thermosynechococcus elongatus	Thermosynechococcus vulcanus	Thermosynechococcus sp. NK55a	Synechococcus lividus	Synechococcus sp. PCC 6312
FFX45_06205	1220111	1220296	186	1	NA	photosystem I reaction center subunit XII	Thermosynechococcus sp. NK55a	Thermosynechococcus vulcanus	Synechococcus lividus	Thermosynechococcus	Synechococcus sp. PCC 6312
FFX45_06210	1220368	1221162	795	-1	NA	hypothetical protein	Thermosynechococcus elongatus PKUAC-SCTE542	Thermosynechococcus elongatus	Thermosynechococcus elongatus PKUAC-SCTE542	Thermosynechococcus vulcanus	Thermosynechococcus vulcanus NIES-2134
FFX45_06215	1221353	1221634	282	1	NA	hypothetical protein	Thermosynechococcus elongatus PKUAC-SCTE542	Thermosynechococcus sp. NK55a	Thermosynechococcus elongatus	Thermosynechococcus vulcanus NIES-2134	Thermosynechococcus vulcanus
FFX45_06220	1221689	1222411	723	1	NA	superoxide dismutase	Thermosynechococcus elongatus PKUAC-SCTE542	Thermosynechococcus sp. NK55a	Thermosynechococcus elongatus	Thermosynechococcus vulcanus	Synechococcus lividus
FFX45_06225	1222356	1223378	1023	-1	NA	PhoH family protein	Thermosynechococcus vulcanus	Thermosynechococcus elongatus	Thermosynechococcus sp. NK55a	Synechococcus lividus	Cyanothece sp. PCC 7425
FFX45_06230	1223388	1223561	174	-1	NA	30S ribosomal protein S21	Synechococcus	Thermosynechococcus	Cyanobacteria bacterium J003	Hapalosiphonaceae	Hapalosiphonaceae	HGT: Recent
FFX45_06235	1223565	1223915	351	-1	NA	KH domain-containing protein	Thermosynechococcus elongatus PKUAC-SCTE542	Thermosynechococcus	Synechococcus lividus	Pleurocapsa minor	Coleofasciculus chthonoplastes PCC 7420	HGT: Others
FFX45_06240	1223919	1224170	252	-1	rpsP	30S ribosomal protein S16	Thermosynechococcus elongatus PKUAC-SCTE542	Thermosynechococcus	Thermosynechococcus sp. NK55a	Synechococcus lividus	Leptolyngbya ohadii
FFX45_06245	1224271	1225167	897	1	fabD	ACP S-malonyltransferase	Thermosynechococcus elongatus	Thermosynechococcus vulcanus	Thermosynechococcus vulcanus NIES-2134	Cyanobacteria bacterium J003	Thermosynechococcus sp. NK55a
FFX45_06250	1225164	1225799	636	1	NA	1-acyl-sn-glycerol-3-phosphate acyltransferase	Cyanobacteria bacterium J003	Thermosynechococcus sp. NK55a	Thermosynechococcus elongatus	Thermosynechococcus elongatus PKUAC-SCTE542	Thermosynechococcus vulcanus
FFX45_06255	1225796	1226818	1023	-1	gap	type I glyceraldehyde-3-phosphate dehydrogenase	Thermosynechococcus elongatus PKUAC-SCTE542	Thermosynechococcus sp. NK55a	Thermosynechococcus	Synechococcus lividus	Oscillatoria acuminata
FFX45_06260	1226842	1227177	336	-1	NA	rhodanese-related sulfurtransferase	Thermosynechococcus	Thermosynechococcus sp. NK55a	Thermosynechococcus elongatus PKUAC-SCTE542	Synechococcus lividus	Fortiea contorta
FFX45_06265	1227230	1228777	1548	-1	NA	NAD(P)H-quinone oxidoreductase subunit N	Thermosynechococcus elongatus PKUAC-SCTE542	Thermosynechococcus	Cyanobacteria bacterium J003	Thermosynechococcus sp. NK55a	Synechococcus lividus
FFX45_06270	1228923	1229819	897	-1	NA	LD-carboxypeptidase	Thermosynechococcus elongatus PKUAC-SCTE542	Thermosynechococcus sp. NK55a	Thermosynechococcus vulcanus NIES-2134	Thermosynechococcus vulcanus	Thermosynechococcus elongatus
FFX45_06275	1229821	1230357	537	-1	NA	DUF2808 domain-containing protein	Synechococcus lividus	Cyanothece sp. PCC 7425	Synechococcus sp. PCC 6312	Moorea producens	Phormidium ambiguum	HGT: Recent
FFX45_06280	1230361	1230918	558	-1	NA	transcriptional repressor	Thermosynechococcus	Cyanobacteria bacterium J003	Thermosynechococcus elongatus PKUAC-SCTE542	Thermosynechococcus vulcanus NIES-2134	Thermosynechococcus sp. NK55a
FFX45_06285	1231104	1233035	1932	-1	NA	penicillin-binding protein 1A	Cyanobacteria bacterium J003	Thermosynechococcus vulcanus	Thermosynechococcus elongatus	Synechococcus lividus	Synechococcus sp. PCC 6312
FFX45_06290	1233186	1234412	1227	1	NA	tyrosine--tRNA ligase	Thermosynechococcus sp. NK55a	Thermosynechococcus sp. NK55a	Thermosynechococcus vulcanus NIES-2134	Thermosynechococcus	Synechococcus lividus
FFX45_06295	1234470	1234799	330	1	NA	hypothetical protein	Thermosynechococcus elongatus PKUAC-SCTE542	Synechococcus lividus	Gloeomargarita lithophora Alchichica-D10	Nodosilinea nodulosa	Leptolyngbya sp.	HGT: Others
FFX45_06300	1234808	1237546	2739	1	NA	insulinase family protein	Thermosynechococcus sp. NK55a	Thermosynechococcus vulcanus	Thermosynechococcus elongatus	Cyanobacteria bacterium J003	Synechococcus lividus PCC 6715
FFX45_06305	1237551	1238273	723	1	NA	cytochrome c biogenesis protein CcdA	Thermosynechococcus sp. NK55a	Thermosynechococcus elongatus PKUAC-SCTE542	Thermosynechococcus	Synechococcus lividus	Synechococcus sp. PCC 6312
FFX45_06310	1240797	1241288	492	1	NA	hypothetical protein	NA	NA	NA	NA	NA
FFX45_06315	1241482	1242705	1224	-1	NA	F420-0:Gamma-glutamyl ligase	Thermosynechococcus vulcanus	Thermosynechococcus vulcanus NIES-2134	Thermosynechococcus elongatus	Thermosynechococcus sp. NK55a	Cyanobacteria bacterium J003
FFX45_06320	1242778	1243554	777	1	NA	DUF1350 domain-containing protein	Thermosynechococcus sp. NK55a	Thermosynechococcus vulcanus	Thermosynechococcus elongatus	Synechococcus lividus	Phormidesmis priestleyi
FFX45_06325	1243603	1244844	1242	1	trpB	tryptophan synthase subunit beta	Thermosynechococcus vulcanus	Thermosynechococcus elongatus	Thermosynechococcus sp. NK55a	Synechococcus lividus	Synechococcus lividus PCC 6715
FFX45_06330	1244846	1246234	1389	-1	asnS	asparagine--tRNA ligase	Thermosynechococcus sp. NK55a	Cyanobacteria bacterium J003	Thermosynechococcus elongatus PKUAC-SCTE542	Thermosynechococcus elongatus	Thermosynechococcus vulcanus
FFX45_06335	1246246	1248642	2397	-1	NA	endonuclease MutS2	Thermosynechococcus	Thermosynechococcus vulcanus NIES-2134	Cyanobacteria bacterium J003	Synechococcus lividus	Synechococcus lividus PCC 6715	HGT: Others
FFX45_06340	1248711	1249670	960	-1	NA	FHA domain-containing protein	Thermosynechococcus elongatus PKUAC-SCTE542	Thermosynechococcus	Synechococcus lividus	Cyanobacteria bacterium J003	Thermosynechococcus sp. NK55a
FFX45_06345	1249866	1250342	477	1	NA	DNA starvation/stationary phase protection protein	Thermosynechococcus	Thermosynechococcus elongatus PKUAC-SCTE542	Thermosynechococcus sp. NK55a	Synechococcus lividus	[Leptolyngbya] sp. JSC-1
FFX45_06350	1250339	1250713	375	-1	NA	hypothetical protein	Thermosynechococcus elongatus PKUAC-SCTE542	Thermosynechococcus elongatus	Thermosynechococcus sp. NK55a	Thermosynechococcus vulcanus	Cyanobacteria bacterium J003
FFX45_06355	1250795	1254190	3396	-1	NA	EAL domain-containing protein	Synechococcus lividus					HGT: Recent
FFX45_06360	1254335	1254550	216	1	NA	DUF2555 domain-containing protein	Thermosynechococcus elongatus PKUAC-SCTE542	Thermosynechococcus	Thermosynechococcus sp. NK55a	Synechococcus lividus	Acaryochloris sp. CCMEE 5410
FFX45_06365	1254570	1255751	1182	1	coaBC	bifunctional phosphopantothenoylcysteine decarboxylase/phosphopantothenate--cysteine ligase CoaBC	Thermosynechococcus sp. NK55a	Cyanobacteria bacterium J003	Thermosynechococcus sp. NK55a	Thermosynechococcus	Thermosynechococcus vulcanus NIES-2134
FFX45_06370	1255751	1257361	1611	1	mutL	DNA mismatch repair endonuclease MutL	Thermosynechococcus elongatus PKUAC-SCTE542	Thermosynechococcus sp. NK55a	Thermosynechococcus sp. NK55a	Cyanobacteria bacterium J003	Thermosynechococcus vulcanus
FFX45_06380	1258017	1258421	405	1	psb27	photosystem II protein Psb27	Thermosynechococcus	Thermosynechococcus elongatus PKUAC-SCTE542	Thermosynechococcus sp. NK55a	Thermosynechococcus vulcanus NIES-2134	Synechococcus lividus
FFX45_06385	1258427	1259137	711	1	NA	D-alanyl-D-alanine dipeptidase	Cyanobacteria bacterium J003	Thermosynechococcus elongatus	Thermosynechococcus vulcanus	Thermosynechococcus elongatus PKUAC-SCTE542	Synechococcus lividus
FFX45_06390	1259152	1259388	237	-1	NA	50S ribosomal protein L28	Thermosynechococcus sp. NK55a	Synechococcus lividus	Thermosynechococcus elongatus BP-1	Thermosynechococcus	Synechococcus sp. PCC 6312
FFX45_06395	1259470	1260108	639	-1	NA	ATP-dependent protease	Thermosynechococcus elongatus PKUAC-SCTE542	Thermosynechococcus	Thermosynechococcus sp. NK55a	Cyanobacteria bacterium J003	Synechococcus lividus
FFX45_06405	1260314	1260748	435	-1	NA	hypothetical protein	Thermosynechococcus elongatus PKUAC-SCTE542	Thermosynechococcus vulcanus NIES-2134	Thermosynechococcus	Nodosilinea nodulosa	filamentous cyanobacterium CCP4
FFX45_06410	1260885	1263206	2322	-1	pcrA	DNA helicase PcrA	Thermosynechococcus elongatus PKUAC-SCTE542	Thermosynechococcus vulcanus	Thermosynechococcus elongatus	Thermosynechococcus sp. NK55a	Cyanobacteria bacterium J003
FFX45_06420	1263756	1264592	837	1	menB	1,4-dihydroxy-2-naphthoyl-CoA synthase	Thermosynechococcus vulcanus	Thermosynechococcus elongatus	Cyanobacteria bacterium J003	Thermosynechococcus elongatus PKUAC-SCTE542	Thermosynechococcus sp. NK55a
FFX45_06425	1264637	1264885	249	1	NA	hypothetical protein	Thermosynechococcus elongatus PKUAC-SCTE542	Thermosynechococcus sp. NK55a	Thermosynechococcus	Synechococcus lividus	Cyanothece sp. PCC 7425
FFX45_06430	1265011	1266369	1359	1	NA	potassium channel protein	Thermosynechococcus vulcanus NIES-2134	Thermosynechococcus	Cyanobacteria bacterium J003	Thermosynechococcus sp. NK55a	Thermosynechococcus sp. NK55a
FFX45_06435	1266374	1266898	525	1	NA	hypothetical protein	Thermosynechococcus elongatus PKUAC-SCTE542	Thermosynechococcus vulcanus	Thermosynechococcus sp. NK55a	Thermosynechococcus elongatus	Synechococcus lividus
FFX45_06440	1267003	1267773	771	1	NA	hypothetical protein	Thermosynechococcus vulcanus	Thermosynechococcus elongatus	Leptolyngbya sp. PCC 6406	Pleurocapsa minor	Cyanothece sp. PCC 7425	HGT: Others
FFX45_06445	1267869	1270532	2664	1	clpB	ATP-dependent chaperone ClpB	Thermosynechococcus elongatus PKUAC-SCTE542	Thermosynechococcus elongatus	Thermosynechococcus sp. NK55a	Thermosynechococcus vulcanus	Cyanothece sp. PCC 7425
FFX45_06450	1270565	1271437	873	1	NA	ParA family protein	Thermosynechococcus elongatus PKUAC-SCTE542	Leptolyngbya sp. O-77	Leptolyngbya sp. KIOST-1	Arthrospira platensis	Roseofilum reptotaenium AO1-A	HGT: Others
FFX45_06455	1271454	1272269	816	1	NA	hypothetical protein	NA	NA	NA	NA	NA
FFX45_06460	1272266	1273495	1230	-1	chrA	chromate efflux transporter	Thermosynechococcus elongatus PKUAC-SCTE542	Thermosynechococcus sp. NK55a	Synechocystis	Oscillatoriales cyanobacterium CG2_30_44_21	uncultured Desulfobacterium sp.	HGT: Others
FFX45_06465	1273930	1274442	513	-1	NA	DUF192 domain-containing protein	Thermosynechococcus elongatus	Thermosynechococcus sp. NK55a	Cyanobacteria bacterium J003	Thermosynechococcus vulcanus	Synechococcus lividus
FFX45_06470	1274423	1275112	690	-1	NA	response regulator transcription factor	Thermosynechococcus elongatus PKUAC-SCTE542	Thermosynechococcus sp. NK55a	Thermosynechococcus	Synechococcus lividus	Synechococcus sp. PCC 6312
FFX45_06480	1275302	1276030	729	1	NA	UMP kinase	Thermosynechococcus sp. NK55a	Thermosynechococcus	Synechococcus lividus	Synechococcus sp. PCC 6312	Desertifilum sp. IPPAS B-1220	HGT: Others
FFX45_06485	1276017	1276565	549	1	NA	ribosome recycling factor	Thermosynechococcus	Thermosynechococcus elongatus	Synechococcus lividus	Synechococcus sp. PCC 6312	Cyanothece sp. PCC 7425	HGT: Others
FFX45_06490	1276567	1277205	639	-1	NA	histidine phosphatase family protein	Thermosynechococcus elongatus PKUAC-SCTE542	Thermosynechococcus sp. NK55a	Thermosynechococcus vulcanus NIES-2134	Cyanobacteria bacterium J003	Thermosynechococcus vulcanus
FFX45_06495	1277258	1278427	1170	-1	NA	SpoIID/LytB domain-containing protein	Thermosynechococcus elongatus PKUAC-SCTE542	Cyanobacteria bacterium J003	Thermosynechococcus sp. NK55a	Thermosynechococcus elongatus	Thermosynechococcus vulcanus
FFX45_06500	1278465	1279193	729	-1	NA	cell envelope integrity protein TolA	Thermosynechococcus elongatus PKUAC-SCTE542	Thermosynechococcus sp. NK55a	Thermosynechococcus elongatus	Thermosynechococcus vulcanus	Synechococcus lividus
FFX45_06505	1279324	1280757	1434	1	glmU	bifunctional UDP-N-acetylglucosamine diphosphorylase/glucosamine-1-phosphate N-acetyltransferase GlmU	Thermosynechococcus elongatus PKUAC-SCTE542	Cyanobacteria bacterium J003	Thermosynechococcus elongatus	Thermosynechococcus vulcanus	Thermosynechococcus sp. NK55a
FFX45_06510	1280754	1281086	333	-1	NA	hypothetical protein	Thermosynechococcus sp. NK55a	Thermosynechococcus	Synechococcus lividus	Synechococcus sp. PCC 6312	Spirulina major	HGT: Others
FFX45_06520	1281265	1281930	666	-1	pyrF	orotidine-5'-phosphate decarboxylase	Thermosynechococcus elongatus PKUAC-SCTE542	Thermosynechococcus sp. NK55a	Thermosynechococcus sp. NK55a	Thermosynechococcus vulcanus	Thermosynechococcus vulcanus NIES-2134
FFX45_06525	1281994	1282590	597	-1	NA	DUF3611 family protein	Thermosynechococcus elongatus	Thermosynechococcus vulcanus	Thermosynechococcus sp. NK55a	Cyanobacteria bacterium J003	Synechococcus lividus
FFX45_06530	1282621	1283457	837	-1	NA	sulfurtransferase	Thermosynechococcus elongatus PKUAC-SCTE542	Thermosynechococcus sp. NK55a	Thermosynechococcus sp. NK55a	Thermosynechococcus elongatus	Thermosynechococcus vulcanus
FFX45_06535	1283464	1284615	1152	-1	NA	NAD-dependent epimerase/dehydratase family protein	Thermosynechococcus sp. NK55a	Thermosynechococcus vulcanus NIES-2134	Thermosynechococcus sp. NK55a	Thermosynechococcus	Synechococcus lividus
FFX45_06540	1284709	1285722	1014	-1	NA	hypothetical protein	Thermosynechococcus sp. NK55a	Cyanobacteria bacterium J003	Thermosynechococcus elongatus	Thermosynechococcus vulcanus	Thermosynechococcus elongatus PKUAC-SCTE542
FFX45_06545	1286072	1286659	588	1	NA	Uma2 family endonuclease	Thermosynechococcus elongatus PKUAC-SCTE542	Limnothrix sp. CACIAM 69d	Phormidium sp. HE10JO	Pseudanabaena sp.	Pseudanabaena frigida	HGT: Others
FFX45_06550	1286681	1286848	168	1	NA	two pore domain potassium channel family protein	Synechococcus lividus					HGT: Recent
FFX45_06555	1286866	1288542	1677	1	NA	DUF3685 domain-containing protein	Thermosynechococcus sp. NK55a	Thermosynechococcus elongatus	Thermosynechococcus vulcanus	Cyanobacteria bacterium J003	Synechococcus lividus
FFX45_06560	1288819	1290600	1782	1	NA	porin	Thermosynechococcus elongatus PKUAC-SCTE542	Thermosynechococcus sp. NK55a	Thermosynechococcus vulcanus	Thermosynechococcus elongatus	Synechococcus lividus
FFX45_06565	1290575	1291930	1356	1	NA	PDZ domain-containing protein	Thermosynechococcus elongatus	Thermosynechococcus sp. NK55a
FFX45_06570	1291911	1292561	651	1	NA	phosphoribosylglycinamide formyltransferase	Thermosynechococcus sp. NK55a	Thermosynechococcus	Thermosynechococcus sp. NK55a	Synechococcus lividus	Gloeocapsa sp. PCC 7428
FFX45_06575	1292710	1293330	621	1	NA	hypothetical protein	Thermosynechococcus elongatus PKUAC-SCTE542	Thermosynechococcus sp. NK55a	Thermosynechococcus vulcanus	Thermosynechococcus vulcanus NIES-2134	Thermosynechococcus elongatus
FFX45_06580	1293367	1294533	1167	-1	NA	aminotransferase class V-fold PLP-dependent enzyme	Thermosynechococcus elongatus PKUAC-SCTE542	Thermosynechococcus	Thermosynechococcus sp. NK55a	Cyanobacteria bacterium J003	Synechococcus lividus
FFX45_06585	1294676	1295380	705	1	NA	hypothetical protein	Thermosynechococcus elongatus PKUAC-SCTE542	Thermosynechococcus elongatus	Thermosynechococcus elongatus PKUAC-SCTE542	Thermosynechococcus vulcanus	Thermosynechococcus vulcanus NIES-2134
FFX45_06590	1295422	1295877	456	-1	ruvX	Holliday junction resolvase RuvX	Thermosynechococcus elongatus	Thermosynechococcus vulcanus	Thermosynechococcus sp. NK55a	Synechococcus lividus	Scytonema sp. HK-05
FFX45_06595	1295975	1298836	2862	1	ileS	isoleucine--tRNA ligase	Cyanobacteria bacterium J003	Thermosynechococcus sp. NK55a	Thermosynechococcus elongatus BP-1	Thermosynechococcus vulcanus NIES-2134	Thermosynechococcus elongatus
FFX45_06600	1298853	1299653	801	1	NA	site-specific DNA-methyltransferase	Omnitrophica bacterium RIFCSPHIGHO2_02_FULL_49_9	Candidatus Poribacteria bacterium	Candidatus Poribacteria bacterium	Gloeomargarita lithophora	Candidatus Poribacteria bacterium	HGT: Recent	y
FFX45_06605	1299650	1300153	504	1	NA	hypothetical protein	Candidatus Synechococcus spongiarum 15L	Omnitrophica bacterium RIFCSPHIGHO2_02_FULL_49_9	Candidatus Poribacteria bacterium	Parcubacteria group bacterium GW2011_GWF2_44_17	Gloeomargarita lithophora	HGT: Recent
FFX45_06615	1301336	1301809	474	1	NA	pentapeptide repeat-containing protein	Thermosynechococcus elongatus PKUAC-SCTE542	Thermosynechococcus sp. NK55a	Thermosynechococcus vulcanus	Thermosynechococcus vulcanus NIES-2134	Thermosynechococcus elongatus
FFX45_06620	1301799	1303256	1458	-1	NA	glutamate--tRNA ligase	Thermosynechococcus elongatus PKUAC-SCTE542	Thermosynechococcus sp. NK55a	Cyanobacteria bacterium J003	Thermosynechococcus elongatus	Thermosynechococcus vulcanus
FFX45_06625	1303315	1305414	2100	-1	NA	TIGR00300 family protein	Thermosynechococcus	Cyanobacteria bacterium J003	Thermosynechococcus sp. NK55a	Synechococcus lividus	Cyanothece sp. PCC 7425	HGT: Others
FFX45_06630	1305697	1307133	1437	1	NA	trigger factor	Thermosynechococcus sp. NK55a	Thermosynechococcus sp. NK55a	Thermosynechococcus vulcanus NIES-2134	Thermosynechococcus elongatus	Thermosynechococcus vulcanus
FFX45_06635	1307218	1307907	690	1	clpP	ATP-dependent Clp endopeptidase proteolytic subunit ClpP	Thermosynechococcus sp. NK55a	Thermosynechococcus elongatus PKUAC-SCTE542	Thermosynechococcus	Synechococcus lividus	Synechococcus sp. PCC 6312
FFX45_06640	1307940	1309262	1323	1	clpX	ATP-dependent protease ATP-binding subunit ClpX	Thermosynechococcus vulcanus	Thermosynechococcus elongatus	Thermosynechococcus sp. NK55a	Synechococcus lividus	Cyanothece sp. PCC 7425
FFX45_06645	1309259	1309978	720	-1	NA	SDR family oxidoreductase	Thermosynechococcus vulcanus	Thermosynechococcus elongatus PKUAC-SCTE542	Thermosynechococcus sp. NK55a	Thermosynechococcus elongatus	Cyanobacteria bacterium J003
FFX45_06655	1314927	1317209	2283	1	NA	PAS domain S-box protein	Thermosynechococcus elongatus PKUAC-SCTE542	Cyanobacteria bacterium J003	Thermosynechococcus sp. NK55a	Thermosynechococcus elongatus	Thermosynechococcus vulcanus
FFX45_06660	1317219	1317896	678	1	ubiE	bifunctional demethylmenaquinone methyltransferase/2-methoxy-6-polyprenyl-1,4-benzoquinol methylase UbiE	Thermosynechococcus	Thermosynechococcus sp. NK55a	Synechococcus lividus	Synechococcus sp. PCC 6312	unicellular cyanobacterium SU2	HGT: Others
FFX45_06665	1318077	1318568	492	1	NA	universal stress protein	Thermosynechococcus elongatus PKUAC-SCTE542	Thermosynechococcus	Cyanobacteria bacterium J003	Thermosynechococcus sp. NK55a	Synechococcus sp. PCC 6312
FFX45_06670	1318513	1319157	645	1	NA	tRNA-(ms[2]io[6]A)-hydroxylase	Thermosynechococcus elongatus PKUAC-SCTE542	Thermosynechococcus sp. NK55a	Thermosynechococcus vulcanus	Thermosynechococcus elongatus	Thermosynechococcus sp. NK55a
FFX45_06675	1319160	1319831	672	-1	NA	hypothetical protein	Thermosynechococcus elongatus	Thermosynechococcus vulcanus NIES-2134	Thermosynechococcus vulcanus
FFX45_06680	1320027	1320722	696	1	NA	ribulose-phosphate 3-epimerase	Thermosynechococcus elongatus PKUAC-SCTE542	Thermosynechococcus	Thermosynechococcus sp. NK55a	Cyanobacteria bacterium J003	Synechococcus lividus
FFX45_06685	1320719	1321825	1107	-1	thiO	glycine oxidase ThiO	Cyanobacteria bacterium J003	Thermosynechococcus	Thermosynechococcus vulcanus NIES-2134	Thermosynechococcus sp. NK55a	Acaryochloris sp. CCMEE 5410
FFX45_06690	1322003	1322512	510	1	NA	TIGR02652 family protein	Cyanobacteria bacterium J003	Thermosynechococcus	Thermosynechococcus sp. NK55a	Synechococcus lividus	Cyanothece sp. PCC 7425
FFX45_06695	1322512	1323501	990	1	NA	thiamine-phosphate kinase	Thermosynechococcus elongatus PKUAC-SCTE542	Thermosynechococcus sp. NK55a	Cyanobacteria bacterium J003	Thermosynechococcus vulcanus	Thermosynechococcus elongatus
FFX45_06700	1323723	1327142	3420	1	NA	photosystem I reaction center subunit X	Cyanobacteria bacterium J003	Thermosynechococcus	Thermosynechococcus sp. NK55a	Synechococcus elongatus	Synechococcus lividus
FFX45_06705	1327392	1328135	744	1	NA	response regulator transcription factor	Thermosynechococcus elongatus PKUAC-SCTE542	Thermosynechococcus sp. NK55a	Thermosynechococcus sp. NK55a	Thermosynechococcus	Cyanobacteria bacterium J003
FFX45_06710	1328154	1328954	801	1	NA	hypothetical protein	Thermosynechococcus sp. NK55a	Thermosynechococcus elongatus	Thermosynechococcus vulcanus	Cyanobacteria bacterium J003	Thermosynechococcus elongatus PKUAC-SCTE542
FFX45_06715	1328960	1330156	1197	1	NA	hypothetical protein	Thermosynechococcus sp. NK55a	Thermosynechococcus	Thermosynechococcus elongatus PKUAC-SCTE542	Synechococcus lividus	Cyanothece sp. PCC 7425
FFX45_06720	1330444	1332129	1686	1	NA	hypothetical protein	Thermosynechococcus elongatus PKUAC-SCTE542	Thermosynechococcus sp. NK55a	Thermosynechococcus vulcanus	Thermosynechococcus elongatus	Cyanobacteria bacterium J003
FFX45_06725	1332133	1333185	1053	-1	NA	tetratricopeptide repeat protein	Thermosynechococcus sp. NK55a	Cyanobacteria bacterium J003	Thermosynechococcus elongatus PKUAC-SCTE542	Thermosynechococcus elongatus	Thermosynechococcus vulcanus
FFX45_06730	1333367	1335361	1995	1	NA	elongation factor G	Thermosynechococcus sp. NK55a	Thermosynechococcus	Synechococcus lividus	Cyanothece sp. PCC 7425	Anabaena sp. PCC 7108	HGT: Others
FFX45_06735	1335358	1336206	849	-1	NA	glycosyltransferase family 2 protein	Thermosynechococcus elongatus PKUAC-SCTE542	Thermosynechococcus sp. NK55a	Thermosynechococcus	Thermosynechococcus sp. NK55a	Thermosynechococcus vulcanus NIES-2134
FFX45_06745	1336476	1337639	1164	1	NA	pyridoxal phosphate-dependent aminotransferase	Thermosynechococcus elongatus PKUAC-SCTE542	Thermosynechococcus vulcanus	Thermosynechococcus elongatus	Thermosynechococcus sp. NK55a	Cyanobacteria bacterium J003
FFX45_06750	1337636	1338238	603	-1	NA	Uma2 family endonuclease	Leptolyngbya sp. PCC 6406	Prochlorothrix hollandica	Prochlorothrix hollandica PCC 9006 = CALU 1027	Synechocystis	Calothrix parietina	HGT: Recent
FFX45_06755	1338283	1339179	897	-1	NA	ROK family protein	Thermosynechococcus elongatus	Thermosynechococcus vulcanus	Cyanobacteria bacterium J003	Thermosynechococcus elongatus PKUAC-SCTE542	Synechococcus lividus
FFX45_06760	1339176	1340543	1368	-1	NA	LytR family transcriptional regulator	Thermosynechococcus sp. NK55a	Thermosynechococcus sp. NK55a	Thermosynechococcus elongatus	Thermosynechococcus vulcanus	Cyanobacteria bacterium J003
FFX45_06765	1340737	1341747	1011	1	obgE	GTPase ObgE	Thermosynechococcus vulcanus	Thermosynechococcus elongatus	Thermosynechococcus sp. NK55a	Synechococcus lividus	Cyanothece sp. BG0011
FFX45_06770	1341786	1344317	2532	1	NA	CHAT domain-containing protein	Thermosynechococcus sp. NK55a	Cyanobacteria bacterium J003	Thermosynechococcus vulcanus	Thermosynechococcus elongatus	Synechococcus lividus
FFX45_06775	1344314	1345591	1278	1	NA	sensor histidine kinase	Thermosynechococcus elongatus PKUAC-SCTE542	Thermosynechococcus	Cyanobacteria bacterium J003	Thermosynechococcus sp. NK55a	Synechococcus lividus
FFX45_06780	1345658	1347226	1569	1	murJ	murein biosynthesis integral membrane protein MurJ	Thermosynechococcus sp. NK55a	Thermosynechococcus sp. NK55a	Cyanobacteria bacterium J003	Thermosynechococcus vulcanus	Thermosynechococcus elongatus
FFX45_06785	1347323	1348432	1110	1	NA	DNA polymerase III subunit beta	Thermosynechococcus elongatus PKUAC-SCTE542	Cyanobacteria bacterium J003	Thermosynechococcus sp. NK55a	Thermosynechococcus elongatus	Thermosynechococcus vulcanus
FFX45_06790	1348429	1349061	633	-1	NA	hypothetical protein	Thermosynechococcus sp. NK55a	Thermosynechococcus	Synechococcus lividus	Synechococcus lividus PCC 6715	Synechococcus sp. PCC 6312	HGT: Others
FFX45_06795	1349356	1349613	258	1	NA	hypothetical protein	NA	NA	NA	NA	NA
FFX45_06800	1349680	1350525	846	1	bchL	ferredoxin:protochlorophyllide reductase (ATP-dependent) iron-sulfur ATP-binding protein	Thermosynechococcus elongatus BP-1	Thermosynechococcus vulcanus	Thermosynechococcus elongatus	Thermosynechococcus elongatus PKUAC-SCTE542	Thermosynechococcus sp. NK55a
FFX45_06805	1350570	1350950	381	1	NA	hypothetical protein	Thermosynechococcus elongatus PKUAC-SCTE542	Synechococcus lividus	Thermosynechococcus elongatus	Cyanobacteria bacterium J003	Thermosynechococcus sp. NK55a
FFX45_06810	1350984	1352366	1383	1	NA	ferredoxin:protochlorophyllide reductase (ATP-dependent) subunit N	Cyanobacteria bacterium J003	Thermosynechococcus vulcanus	Thermosynechococcus elongatus	Synechococcus lividus	Synechococcus sp. PCC 6312
FFX45_06815	1352432	1354693	2262	-1	NA	AMIN domain-containing protein	Synechococcus lividus	Thermosynechococcus elongatus PKUAC-SCTE542	Thermosynechococcus elongatus	Thermosynechococcus vulcanus	Thermosynechococcus sp. NK55a
FFX45_06820	1354821	1355540	720	-1	NA	pilus assembly protein PilO	Thermosynechococcus elongatus PKUAC-SCTE542	Thermosynechococcus sp. NK55a	Cyanobacteria bacterium J003	Thermosynechococcus elongatus	Thermosynechococcus vulcanus
FFX45_06825	1355537	1356238	702	-1	NA	hypothetical protein	Thermosynechococcus elongatus PKUAC-SCTE542	Thermosynechococcus vulcanus	Thermosynechococcus elongatus	Thermosynechococcus sp. NK55a	Synechococcus lividus
FFX45_06830	1356250	1357341	1092	-1	pilM	type IV pilus assembly protein PilM	Thermosynechococcus elongatus PKUAC-SCTE542	Thermosynechococcus sp. NK55a	Thermosynechococcus elongatus	Cyanobacteria bacterium J003	Thermosynechococcus vulcanus
FFX45_06835	1357592	1358173	582	-1	NA	L,D-transpeptidase	Thermosynechococcus elongatus PKUAC-SCTE542	Synechococcus lividus	Synechococcus sp. PCC 6312	Cyanothece sp. PCC 7425	Synechococcus sp. PCC 8807	HGT: Others
FFX45_06840	1358203	1358634	432	-1	NA	hypothetical protein	Thermosynechococcus elongatus PKUAC-SCTE542
FFX45_06845	1358804	1360033	1230	-1	NA	acetate kinase	Thermosynechococcus sp. NK55a	Thermosynechococcus elongatus	Thermosynechococcus vulcanus	Synechococcus lividus	Synechococcus lividus PCC 6715
FFX45_06850	1360156	1361853	1698	1	NA	competence protein ComE	Thermosynechococcus sp. NK55a	Thermosynechococcus elongatus	Thermosynechococcus vulcanus	Synechococcus sp. PCC 6312	Cyanothece sp. PCC 7425
FFX45_06855	1361872	1362384	513	-1	NA	adenine phosphoribosyltransferase	Thermosynechococcus elongatus PKUAC-SCTE542	Thermosynechococcus vulcanus	Thermosynechococcus elongatus	Thermosynechococcus sp. NK55a	Synechococcus lividus
FFX45_06860	1362434	1363780	1347	-1	NA	NCS2 family permease	Thermosynechococcus elongatus PKUAC-SCTE542	Thermosynechococcus vulcanus	Thermosynechococcus sp. NK55a	Cyanobacteria bacterium J003	Thermosynechococcus elongatus
FFX45_06865	1364141	1365859	1719	1	NA	hypothetical protein	Thermosynechococcus elongatus PKUAC-SCTE542	Thermosynechococcus vulcanus NIES-2134	Thermosynechococcus vulcanus	Thermosynechococcus elongatus	Thermosynechococcus sp. NK55a
FFX45_06875	1366647	1367153	507	1	NA	prepilin-type N-terminal cleavage/methylation domain-containing protein	Thermosynechococcus sp. NK55a	Thermosynechococcus sp. NK55a	Thermosynechococcus vulcanus	Thermosynechococcus elongatus	Chloroflexi bacterium
FFX45_06880	1367165	1367812	648	1	NA	prepilin-type N-terminal cleavage/methylation domain-containing protein	Thermosynechococcus elongatus PKUAC-SCTE542	Thermosynechococcus sp. NK55a	Cyanobacteria bacterium J003	Thermosynechococcus vulcanus	Thermosynechococcus elongatus
FFX45_06885	1367999	1368505	507	1	NA	hypothetical protein	Deltaproteobacteria bacterium HGW-Deltaproteobacteria-10	candidate division AD3 bacterium				HGT: Recent	y
FFX45_06890	1368626	1371928	3303	1	carB	carbamoyl-phosphate synthase large subunit	Thermosynechococcus sp. NK55a	Thermosynechococcus vulcanus	Thermosynechococcus elongatus	Synechococcus lividus	Synechococcus sp. PCC 6312
FFX45_06895	1371922	1372155	234	1	NA	DUF370 domain-containing protein	Thermosynechococcus elongatus PKUAC-SCTE542	Thermosynechococcus	Thermosynechococcus sp. NK55a	Synechococcus lividus	Ruminococcus champanellensis
FFX45_06900	1372170	1372661	492	-1	NA	spore coat protein U domain-containing protein	Thermosynechococcus elongatus PKUAC-SCTE542	Myxococcus fulvus	Myxococcus fulvus	Pelobacter carbinolicus DSM 2380	Pelobacter carbinolicus	HGT: Others
FFX45_06905	1372634	1375102	2469	-1	NA	fimbrial biogenesis outer membrane usher protein	Thermosynechococcus elongatus PKUAC-SCTE542	Synechococcus lividus	Synechococcus lividus PCC 6715	Calothrix sp. NIES-2100	Alkalinema sp. CACIAM 70d	HGT: Others
FFX45_06910	1374909	1375715	807	-1	NA	molecular chaperone	Thermosynechococcus elongatus PKUAC-SCTE542	Synechococcus lividus	Nodularia spumigena UHCC 0039	Sphaerospermopsis kisseleviana NIES-73	Sphaerospermopsis reniformis	HGT: Others
FFX45_06915	1375681	1376256	576	-1	NA	spore coat protein U domain-containing protein	Thermosynechococcus elongatus PKUAC-SCTE542	Synechococcus lividus	Gammaproteobacteria bacterium HGW-Gammaproteobacteria-4	Gammaproteobacteria bacterium HGW-Gammaproteobacteria-2	Myxococcales bacterium	HGT: Others
FFX45_06920	1376438	1377052	615	-1	NA	spore coat protein U domain-containing protein	Thermosynechococcus elongatus PKUAC-SCTE542	Synechococcus lividus	Gammaproteobacteria bacterium HGW-Gammaproteobacteria-2			HGT: Others
FFX45_06925	1377432	1377818	387	1	NA	hypothetical protein	NA	NA	NA	NA	NA
FFX45_06935	1378939	1379949	1011	1	cysA	sulfate ABC transporter ATP-binding protein	Thermosynechococcus	Thermosynechococcus sp. NK55a	Synechococcus lividus	Anabaena sp. CRKS33	Geitlerinema sp. PCC 7407	HGT: Others
FFX45_06945	1380107	1380889	783	1	NA	HAD family hydrolase	Thermosynechococcus elongatus PKUAC-SCTE542	Cyanobacteria bacterium J003	Thermosynechococcus sp. NK55a	Thermosynechococcus elongatus	Thermosynechococcus vulcanus
FFX45_06955	1381022	1381867	846	-1	NA	PspA/IM30 family protein	Thermosynechococcus sp. NK55a	Cyanobacteria bacterium J003	Thermosynechococcus elongatus	Thermosynechococcus elongatus PKUAC-SCTE542	Thermosynechococcus vulcanus
FFX45_06960	1381915	1382694	780	-1	fabI	enoyl-ACP reductase FabI	Thermosynechococcus elongatus PKUAC-SCTE542	Thermosynechococcus vulcanus	Thermosynechococcus sp. NK55a	Thermosynechococcus elongatus	Synechococcus lividus
FFX45_06965	1382752	1383825	1074	-1	NA	aromatic ring-hydroxylating dioxygenase subunit alpha	Thermosynechococcus sp. NK55a	Cyanobacteria bacterium J003	Thermosynechococcus elongatus PKUAC-SCTE542	Thermosynechococcus	Synechococcus lividus
FFX45_06970	1383865	1384908	1044	-1	NA	photosynthesis system II assembly factor Ycf48	Thermosynechococcus elongatus PKUAC-SCTE542	Thermosynechococcus sp. NK55a	Thermosynechococcus elongatus	Thermosynechococcus vulcanus	Thermosynechococcus sp. NK55a
FFX45_06975	1384898	1385233	336	-1	NA	rubredoxin	Thermosynechococcus elongatus PKUAC-SCTE542	Thermosynechococcus sp. NK55a	Thermosynechococcus elongatus	Thermosynechococcus vulcanus	Synechococcus lividus
FFX45_06980	1385579	1386304	726	1	sfsA	DNA/RNA nuclease SfsA	Thermosynechococcus elongatus PKUAC-SCTE542	Cyanobacteria bacterium J003	Thermosynechococcus sp. NK55a	Thermosynechococcus	Synechococcus lividus
FFX45_06985	1386301	1386654	354	-1	NA	glyoxalase	Thermosynechococcus vulcanus	Cyanobacteria bacterium J003	Thermosynechococcus elongatus	Thermosynechococcus sp. NK55a	Synechococcus lividus PCC 6715
FFX45_06990	1386654	1387202	549	-1	NA	phycobiliprotein lyase	Thermosynechococcus vulcanus	Cyanobacteria bacterium J003	Thermosynechococcus elongatus	Thermosynechococcus vulcanus NIES-2134	Thermosynechococcus sp. NK55a
FFX45_06995	1387375	1387698	324	1	NA	DUF2605 domain-containing protein	Thermosynechococcus elongatus PKUAC-SCTE542	Thermosynechococcus	Thermosynechococcus sp. NK55a	Synechococcus lividus	Calothrix sp. 336/3
FFX45_07000	1387735	1388016	282	1	NA	DUF2973 domain-containing protein	Thermosynechococcus sp. NK55a	Thermosynechococcus	Synechococcus lividus	Cyanothece sp. PCC 7425	Synechococcus sp. PCC 6312	HGT: Others
FFX45_07005	1387937	1389193	1257	1	NA	hypothetical protein	Synechococcus lividus	Synechococcus lividus PCC 6715	Nostoc minutum NIES-26	Leptolyngbya sp.	Oscillatoriales cyanobacterium JSC-12	HGT: Recent
FFX45_07010	1389190	1391475	2286	-1	NA	DUF4131 domain-containing protein	Thermosynechococcus sp. NK55a	Cyanobacteria bacterium J003	Thermosynechococcus vulcanus	Thermosynechococcus elongatus	Synechococcus lividus
FFX45_07015	1391571	1391861	291	-1	NA	DUF1816 domain-containing protein	Thermosynechococcus elongatus PKUAC-SCTE542	Thermosynechococcus	Cyanobacteria bacterium J003	Thermosynechococcus sp. NK55a	Synechococcus lividus
FFX45_07020	1392047	1392733	687	-1	rsmG	16S rRNA (guanine(527)-N(7))-methyltransferase RsmG	Thermosynechococcus sp. NK55a	Thermosynechococcus vulcanus	Thermosynechococcus elongatus	Thermosynechococcus vulcanus NIES-2134	Thermosynechococcus sp. NK55a
FFX45_07025	1392714	1393022	309	-1	NA	hypothetical protein	Thermosynechococcus elongatus PKUAC-SCTE542	Thermosynechococcus sp. NK55a	Synechococcus lividus	Thermosynechococcus
FFX45_07030	1393185	1394768	1584	-1	NA	porin	Thermosynechococcus elongatus PKUAC-SCTE542	Thermosynechococcus vulcanus NIES-2134	Thermosynechococcus vulcanus	Thermosynechococcus sp. NK55a	Thermosynechococcus sp. NK55a
FFX45_07035	1395255	1396004	750	1	NA	JAB domain-containing protein	Thermosynechococcus elongatus PKUAC-SCTE542	Cyanobacteria bacterium J003	Thermosynechococcus sp. NK55a	Thermosynechococcus	Thermosynechococcus vulcanus NIES-2134
FFX45_07040	1396048	1396953	906	-1	NA	polyphosphate kinase 2 family protein	Cyanobacteria bacterium J003	Thermosynechococcus sp. NK55a	Thermosynechococcus	Synechococcus lividus	Fischerella thermalis
FFX45_07045	1397158	1397577	420	1	NA	hypothetical protein	Thermosynechococcus elongatus PKUAC-SCTE542	Thermosynechococcus elongatus	Thermosynechococcus sp. NK55a	Thermosynechococcus vulcanus	Synechococcus lividus
FFX45_07050	1397591	1398766	1176	1	NA	hypothetical protein	Cyanobacteria bacterium J003	Thermosynechococcus elongatus	Thermosynechococcus vulcanus	Thermosynechococcus vulcanus NIES-2134	Thermosynechococcus sp. NK55a
FFX45_07055	1398774	1399355	582	-1	NA	DUF1997 domain-containing protein	Thermosynechococcus elongatus PKUAC-SCTE542	Thermosynechococcus sp. NK55a	Thermosynechococcus	Synechococcus lividus	[Leptolyngbya] sp. JSC-1
FFX45_07060	1399428	1401071	1644	-1	NA	iron ABC transporter permease	Thermosynechococcus elongatus PKUAC-SCTE542	Thermosynechococcus vulcanus NIES-2134	Thermosynechococcus vulcanus	Thermosynechococcus elongatus	Thermosynechococcus sp. NK55a
FFX45_07065	1401125	1401994	870	-1	NA	carboxylating nicotinate-nucleotide diphosphorylase	Thermosynechococcus	Cyanobacteria bacterium J003	Thermosynechococcus sp. NK55a	Synechococcus lividus	Phormidium sp. OSCR	HGT: Others
FFX45_07070	1401984	1403003	1020	-1	trpD	anthranilate phosphoribosyltransferase	Thermosynechococcus sp. NK55a	Thermosynechococcus	Synechococcus lividus	Spirulina major	Leptolyngbya sp. NIES-3755	HGT: Others
FFX45_07075	1403041	1403394	354	-1	NA	hypothetical protein	Thermosynechococcus elongatus PKUAC-SCTE542	Thermosynechococcus sp. NK55a	Thermosynechococcus	Synechococcus lividus	Synechococcus sp. PCC 6312
FFX45_07080	1403491	1404972	1482	-1	NA	cobyric acid synthase	Thermosynechococcus sp. NK55a	Thermosynechococcus	Synechococcus lividus	Synechococcus sp. PCC 6312	Synechococcus sp. PCC 6312	HGT: Others
FFX45_07085	1404987	1406666	1680	-1	NA	alpha/beta fold hydrolase	Thermosynechococcus sp. NK55a	Thermosynechococcus elongatus	Thermosynechococcus vulcanus	Synechococcus lividus	Synechococcus lividus PCC 6715
FFX45_07090	1407037	1407786	750	1	NA	DUF928 domain-containing protein	Thermosynechococcus sp. NK55a	Cyanobacteria bacterium J003	Thermosynechococcus elongatus	Thermosynechococcus vulcanus	Cyanothece sp. PCC 7425
FFX45_07095	1407778	1408626	849	-1	NA	acyl-CoA desaturase	Thermosynechococcus elongatus	Thermosynechococcus vulcanus	Cyanobacteria bacterium J003	Thermosynechococcus sp. NK55a	Pseudanabaena sp. ABRG5-3
FFX45_07100	1408721	1410103	1383	-1	hemN	oxygen-independent coproporphyrinogen III oxidase	Thermosynechococcus sp. NK55a	Cyanobacteria bacterium J003	Thermosynechococcus	filamentous cyanobacterium CCP2	Leptolyngbya sp. IPPAS B-1204	HGT: Others
FFX45_07105	1410142	1410873	732	-1	NA	heme oxygenase	Thermosynechococcus sp. NK55a	Thermosynechococcus elongatus PKUAC-SCTE542	Thermosynechococcus elongatus	Thermosynechococcus vulcanus	filamentous cyanobacterium CCP2
FFX45_07110	1411147	1412211	1065	1	acsF	magnesium-protoporphyrin IX monomethyl ester (oxidative) cyclase	Thermosynechococcus elongatus PKUAC-SCTE542	Thermosynechococcus sp. NK55a	Thermosynechococcus vulcanus	Thermosynechococcus elongatus	Leptolyngbya sp. IPPAS B-1204
FFX45_07115	1412214	1412516	303	-1	NA	DUF3181 family protein	Thermosynechococcus elongatus PKUAC-SCTE542	Thermosynechococcus vulcanus	Thermosynechococcus sp. NK55a	Thermosynechococcus elongatus	Acaryochloris sp. RCC1774
FFX45_07120	1412845	1415253	2409	1	NA	hypothetical protein	Thermosynechococcus elongatus PKUAC-SCTE542	Lyngbya aestuarii	Lyngbya sp. PCC 8106	Aliterella atlantica	Planktothrix serta PCC 8927	HGT: Others
FFX45_07125	1415388	1416329	942	1	NA	hypothetical protein	Thermosynechococcus elongatus PKUAC-SCTE542	Chroococcidiopsis sp. CCALA 051	Limnoraphis robusta	Lyngbya aestuarii	Nostoc sp. 106C	HGT: Others
FFX45_07130	1416332	1417420	1089	1	NA	patatin-like phospholipase family protein	Thermosynechococcus elongatus PKUAC-SCTE542	Pseudanabaena sp. SR411	Lyngbya sp. PCC 8106	Synechocystis sp. PCC 7509	Lyngbya aestuarii	HGT: Others
FFX45_07135	1417451	1417870	420	-1	NA	Photosystem I reaction center subunit II	Thermosynechococcus elongatus PKUAC-SCTE542	Thermosynechococcus sp. NK55a	Thermosynechococcus	Synechococcus elongatus	Synechococcus lividus
FFX45_07140	1418248	1418883	636	1	NA	alpha/beta fold hydrolase	Thermosynechococcus elongatus PKUAC-SCTE542	Thermosynechococcus sp. NK55a	Thermosynechococcus	Synechococcus lividus	Chroococcidiopsis sp. TS-821
FFX45_07145	1418868	1419854	987	-1	NA	methyltransferase domain-containing protein	Thermosynechococcus sp. NK55a	Thermosynechococcus sp. NK55a	Thermosynechococcus elongatus	Thermosynechococcus vulcanus	Arthrospira
FFX45_07150	1420087	1421730	1644	1	ribA	bifunctional 3,4-dihydroxy-2-butanone-4-phosphate synthase RibB/GTP cyclohydrolase II RibA	Thermosynechococcus sp. NK55a	Thermosynechococcus elongatus PKUAC-SCTE542	Cyanobacteria bacterium J003	Thermosynechococcus sp. NK55a	Thermosynechococcus
FFX45_07155	1421785	1422372	588	-1	NA	4'-phosphopantetheinyl transferase superfamily protein	Thermosynechococcus	Thermosynechococcus sp. NK55a	Synechococcus lividus	Synechococcus lividus PCC 6715
FFX45_07160	1422374	1422784	411	-1	NA	hypothetical protein	Thermosynechococcus elongatus PKUAC-SCTE542	Thermosynechococcus sp. NK55a	Thermosynechococcus	Thermosynechococcus sp. NK55a	Thermosynechococcus vulcanus NIES-2134
FFX45_07165	1422872	1423906	1035	-1	NA	Gfo/Idh/MocA family oxidoreductase	Thermosynechococcus elongatus PKUAC-SCTE542	Cyanobacteria bacterium J003	Thermosynechococcus sp. NK55a	Thermosynechococcus vulcanus NIES-2134	Thermosynechococcus
FFX45_07170	1424050	1424751	702	1	queC	7-cyano-7-deazaguanine synthase QueC	Thermosynechococcus elongatus PKUAC-SCTE542	Thermosynechococcus vulcanus	Thermosynechococcus sp. NK55a	Thermosynechococcus elongatus	Synechococcus lividus
FFX45_07175	1424877	1426799	1923	1	dnaK	molecular chaperone DnaK	Thermosynechococcus	Thermosynechococcus sp. NK55a	Synechococcus lividus	Cyanothece sp. PCC 7425	Leptolyngbya sp. IPPAS B-1204	HGT: Others
FFX45_07180	1427005	1427169	165	1	NA	hypothetical protein	Thermosynechococcus	Synechococcus lividus
FFX45_07185	1427180	1427479	300	1	NA	hypothetical protein	Thermosynechococcus elongatus PKUAC-SCTE542	Thermosynechococcus elongatus	Cyanobacteria bacterium J003	Thermosynechococcus vulcanus	Synechococcus lividus
FFX45_07190	1427605	1429032	1428	1	NA	mechanosensitive ion channel	Thermosynechococcus elongatus PKUAC-SCTE542	Thermosynechococcus sp. NK55a	Cyanobacteria bacterium J003	Thermosynechococcus elongatus	Thermosynechococcus vulcanus
FFX45_07195	1429038	1429412	375	-1	NA	YraN family protein	Thermosynechococcus elongatus PKUAC-SCTE542	Thermosynechococcus vulcanus	Cyanobacteria bacterium J003	Thermosynechococcus sp. NK55a	Thermosynechococcus elongatus
FFX45_07200	1429418	1430698	1281	-1	NA	glutamyl-tRNA reductase	Thermosynechococcus elongatus PKUAC-SCTE542	Thermosynechococcus sp. NK55a	Thermosynechococcus	Synechococcus lividus	Synechococcus sp. PCC 6312
FFX45_07205	1430802	1431647	846	-1	NA	Rpn family recombination-promoting nuclease/putative transposase	Thermosynechococcus elongatus	Thermosynechococcus vulcanus	Thermosynechococcus vulcanus	Thermosynechococcus elongatus	Thermosynechococcus vulcanus
FFX45_07210	1431684	1432985	1302	-1	NA	valine--pyruvate transaminase	Thermosynechococcus sp. NK55a	Thermosynechococcus elongatus	Thermosynechococcus vulcanus	Synechococcus lividus	Synechococcus sp. PCC 6312
FFX45_07215	1433131	1434417	1287	1	NA	efflux RND transporter periplasmic adaptor subunit	Thermosynechococcus elongatus PKUAC-SCTE542	Thermosynechococcus elongatus	Thermosynechococcus vulcanus	Synechococcus lividus	Thermosynechococcus sp. NK55a
FFX45_07220	1434421	1434846	426	1	NA	VOC family protein	Thermosynechococcus elongatus PKUAC-SCTE542	Thermosynechococcus	Thermosynechococcus sp. NK55a	Synechococcus lividus	Synechococcus lividus PCC 6715
FFX45_07225	1434902	1436392	1491	1	NA	leucyl aminopeptidase	Thermosynechococcus elongatus PKUAC-SCTE542	Thermosynechococcus sp. NK55a	Thermosynechococcus elongatus	Thermosynechococcus vulcanus	Synechococcus lividus
FFX45_07230	1436404	1437138	735	1	NA	16S rRNA (uracil(1498)-N(3))-methyltransferase	Thermosynechococcus elongatus PKUAC-SCTE542	Thermosynechococcus sp. NK55a	Thermosynechococcus vulcanus NIES-2134	Thermosynechococcus	Synechococcus lividus
FFX45_07235	1437195	1437599	405	1	NA	30S ribosomal protein S12	Thermosynechococcus elongatus PKUAC-SCTE542	Synechococcus lividus	Thermosynechococcus	Cyanobacteria bacterium J003	Synechococcus sp. PCC 6312	HGT: Others
FFX45_07240	1437671	1438141	471	1	rpsG	30S ribosomal protein S7	Thermosynechococcus elongatus PKUAC-SCTE542	Thermosynechococcus sp. NK55a	Thermosynechococcus	Synechococcus lividus	Synechococcus sp. PCC 6312
FFX45_07245	1438216	1440291	2076	1	fusA	elongation factor G	Thermosynechococcus sp. NK55a	Thermosynechococcus elongatus PKUAC-SCTE542	Thermosynechococcus vulcanus	Thermosynechococcus elongatus	Synechococcus lividus
FFX45_07250	1440309	1441538	1230	1	tuf	elongation factor Tu	Thermosynechococcus	Thermosynechococcus elongatus PKUAC-SCTE542	Thermosynechococcus sp. NK55a	Synechococcus lividus	Oscillatoriales cyanobacterium MTP1
FFX45_07255	1441639	1441953	315	1	rpsJ	30S ribosomal protein S10	Thermosynechococcus elongatus PKUAC-SCTE542	Thermosynechococcus vulcanus	Thermosynechococcus sp. NK55a	Thermosynechococcus elongatus	Synechococcus lividus
FFX45_07260	1441984	1443756	1773	1	NA	M61 family metallopeptidase	Thermosynechococcus elongatus PKUAC-SCTE542	Cyanobacteria bacterium J003	Thermosynechococcus sp. NK55a	Thermosynechococcus elongatus	Thermosynechococcus vulcanus
FFX45_07265	1443770	1445656	1887	1	uvrC	excinuclease ABC subunit UvrC	Thermosynechococcus sp. NK55a	Cyanobacteria bacterium J003	Thermosynechococcus vulcanus	Thermosynechococcus elongatus	Synechococcus sp. PCC 6312
FFX45_07275	1445831	1446163	333	-1	NA	hypothetical protein	Thermosynechococcus elongatus PKUAC-SCTE542	Leptolyngbya sp.	Phormidium tenue	Prochlorothrix hollandica	Cyanobacteria bacterium J069	HGT: Others
FFX45_07280	1446204	1447307	1104	-1	NA	sodium-dependent bicarbonate transport family permease	Thermosynechococcus elongatus PKUAC-SCTE542	Chroococcidiopsis cubana	Chroococcidiopsis sp. CCALA 051	Cyanobacteria	Synechococcus	HGT: Others
FFX45_07285	1447569	1447901	333	-1	NA	YnfA family protein	Thermosynechococcus sp. NK55a	Thermosynechococcus sp. NK55a	Pseudanabaena sp. ABRG5-3	Sporomusa malonica	Acidobacteria bacterium	HGT: Others
FFX45_07290	1447956	1448945	990	1	NA	succinate dehydrogenase/fumarate reductase iron-sulfur subunit	Thermosynechococcus elongatus	Thermosynechococcus vulcanus	Thermosynechococcus sp. NK55a	Cyanobacteria bacterium J003	Synechococcus lividus
FFX45_07295	1449002	1449160	159	1	NA	hypothetical protein	Thermosynechococcus elongatus PKUAC-SCTE542	Thermosynechococcus sp. NK55a	Thermosynechococcus	Cyanothece sp. PCC 7425	Synechococcus sp. PCC 6312
FFX45_07300	1449164	1450237	1074	1	NA	ATP-binding cassette domain-containing protein	Thermosynechococcus elongatus PKUAC-SCTE542	Thermosynechococcus sp. NK55a	Thermosynechococcus elongatus	Cyanobacteria bacterium J003	Thermosynechococcus vulcanus
FFX45_07305	1450332	1451303	972	1	sds	solanesyl diphosphate synthase	Thermosynechococcus	Thermosynechococcus elongatus PKUAC-SCTE542	Cyanobacteria bacterium J003	Synechococcus lividus	Synechococcus sp. PCC 6312	HGT: Others
FFX45_07310	1451494	1452855	1362	1	NA	LytR family transcriptional regulator	Thermosynechococcus elongatus PKUAC-SCTE542	Thermosynechococcus vulcanus	Thermosynechococcus elongatus	Thermosynechococcus sp. NK55a	Cyanobacteria bacterium J003
FFX45_07315	1452852	1453508	657	-1	NA	ATP-dependent Clp protease proteolytic subunit	Thermosynechococcus sp. NK55a	Cyanobacteria bacterium J003	Thermosynechococcus	Synechococcus lividus	Cyanothece sp. PCC 7425	HGT: Others
FFX45_07320	1453615	1454454	840	1	NA	prohibitin family protein	Thermosynechococcus elongatus PKUAC-SCTE542	Thermosynechococcus sp. NK55a	Thermosynechococcus	Cyanobacteria bacterium J003	Synechococcus lividus
FFX45_07325	1454586	1455938	1353	1	lysA	diaminopimelate decarboxylase	Thermosynechococcus sp. NK55a	Thermosynechococcus vulcanus	Thermosynechococcus elongatus	Synechococcus lividus	Cyanothece sp. PCC 7425
FFX45_07330	1455959	1456837	879	1	NA	TIGR00159 family protein	Cyanobacteria bacterium J003	Thermosynechococcus sp. NK55a	Thermosynechococcus	Thermosynechococcus vulcanus NIES-2134	Synechococcus lividus
FFX45_07335	1456854	1457609	756	1	uppS	di-trans,poly-cis-decaprenylcistransferase	Thermosynechococcus elongatus PKUAC-SCTE542	Thermosynechococcus sp. NK55a	Thermosynechococcus	Thermosynechococcus vulcanus NIES-2134	Synechococcus lividus
FFX45_07340	1457668	1458330	663	1	NA	uracil phosphoribosyltransferase	Thermosynechococcus vulcanus NIES-2134	Thermosynechococcus vulcanus	Thermosynechococcus elongatus	Thermosynechococcus sp. NK55a	Cyanobacteria bacterium J003
FFX45_07345	1458334	1459239	906	1	NA	homoserine kinase	Thermosynechococcus sp. NK55a	Cyanobacteria bacterium J003	Thermosynechococcus elongatus	Thermosynechococcus vulcanus	Synechococcus lividus
FFX45_07350	1459291	1460361	1071	1	NA	hypothetical protein	Thermosynechococcus sp. NK55a	Cyanobacteria bacterium J003	Thermosynechococcus vulcanus	Thermosynechococcus elongatus	Synechococcus lividus
FFX45_07355	1460369	1462597	2229	-1	NA	hypothetical protein	Thermosynechococcus sp. NK55a	Thermosynechococcus sp. NK55a	Cyanobacteria bacterium J003	Thermosynechococcus elongatus	Thermosynechococcus vulcanus
FFX45_07360	1462614	1463744	1131	-1	NA	polysaccharide export protein	Thermosynechococcus elongatus PKUAC-SCTE542	Thermosynechococcus vulcanus	Thermosynechococcus sp. NK55a	Cyanobacteria bacterium J003	Thermosynechococcus elongatus
FFX45_07365	1463856	1464578	723	1	NA	ABC transporter ATP-binding protein	Thermosynechococcus elongatus PKUAC-SCTE542	Thermosynechococcus sp. NK55a	Cyanobacteria bacterium J003	Thermosynechococcus vulcanus	Thermosynechococcus elongatus
FFX45_07370	1464606	1464890	285	1	NA	DUF427 domain-containing protein	Thermosynechococcus sp. NK55a	Thermosynechococcus	Cyanobacteria bacterium J003	Thermosynechococcus elongatus PKUAC-SCTE542	Synechococcus lividus
FFX45_07375	1464844	1465776	933	-1	NA	methylenetetrahydrofolate reductase	Cyanobacteria bacterium J003	Thermosynechococcus sp. NK55a	Thermosynechococcus sp. NK55a	Thermosynechococcus vulcanus	Thermosynechococcus elongatus
FFX45_07380	1465832	1467229	1398	-1	NA	phosphoglucosamine mutase	Thermosynechococcus sp. NK55a	Cyanobacteria bacterium J003	Thermosynechococcus sp. NK55a	Thermosynechococcus vulcanus	Thermosynechococcus elongatus
FFX45_07385	1467386	1468408	1023	1	rfaE1	D-glycero-beta-D-manno-heptose-7-phosphate kinase	Thermosynechococcus sp. NK55a	Thermosynechococcus vulcanus	Cyanobacteria bacterium J003	Thermosynechococcus elongatus	Oscillatoria sp. PCC 10802
FFX45_07390	1468405	1470102	1698	-1	NA	N-acetylmuramoyl-L-alanine amidase	Thermosynechococcus sp. NK55a	Thermosynechococcus sp. NK55a	Cyanobacteria bacterium J003	Thermosynechococcus vulcanus	Thermosynechococcus elongatus
FFX45_07395	1470535	1470759	225	1	NA	replication restart DNA helicase PriA	Thermosynechococcus elongatus PKUAC-SCTE542	Thermosynechococcus elongatus	Thermosynechococcus sp. NK55a	Thermosynechococcus vulcanus	Synechococcus lividus
FFX45_07400	1470828	1471106	279	1	NA	hypothetical protein	Thermosynechococcus	Thermosynechococcus sp. NK55a	Cyanobacteria bacterium J003
FFX45_07405	1471103	1472305	1203	-1	NA	anion transporter	Chloroflexi bacterium	Thermosynechococcus sp. NK55a	Thermosynechococcus vulcanus	Thermosynechococcus elongatus	Arthrospira platensis
FFX45_07410	1472306	1472479	174	-1	NA	hypothetical protein	Thermosynechococcus elongatus PKUAC-SCTE542	Thermosynechococcus sp. NK55a	Thermosynechococcus sp. NK55a	Thermosynechococcus	Synechococcus lividus
FFX45_07415	1472753	1473058	306	1	NA	DUF3155 domain-containing protein	Thermosynechococcus elongatus PKUAC-SCTE542	Thermosynechococcus	Synechococcus lividus	Synechococcus sp. PCC 6312	Limnoraphis robusta	HGT: Others
FFX45_07420	1473303	1474148	846	1	NA	transglutaminase family protein	Thermosynechococcus sp. NK55a	Thermosynechococcus elongatus	Thermosynechococcus vulcanus	Synechococcus lividus	Synechococcus sp. PCC 6312
FFX45_07425	1474145	1475212	1068	-1	cax	calcium/proton exchanger	Thermosynechococcus	Synechococcus lividus	Synechococcus lividus PCC 6715	Thermosynechococcus sp. NK55a	Cyanobacteria bacterium J003	HGT: Others
FFX45_07430	1475310	1476749	1440	-1	NA	DUF3084 domain-containing protein	Thermosynechococcus elongatus PKUAC-SCTE542	Thermosynechococcus sp. NK55a	Cyanobacteria bacterium J003	Thermosynechococcus	Synechococcus lividus
FFX45_07435	1476852	1477673	822	1	xth	exodeoxyribonuclease III	Thermosynechococcus vulcanus NIES-2134	Thermosynechococcus vulcanus	Thermosynechococcus elongatus	Thermosynechococcus sp. NK55a	Thermosynechococcus sp. NK55a
FFX45_07440	1477623	1478426	804	-1	surE	5'/3'-nucleotidase SurE	Thermosynechococcus elongatus PKUAC-SCTE542	Thermosynechococcus vulcanus	Thermosynechococcus elongatus	Thermosynechococcus sp. NK55a	Cyanobacteria bacterium J003
FFX45_07445	1478600	1478836	237	1	NA	hypothetical protein	Thermosynechococcus elongatus PKUAC-SCTE542	Thermosynechococcus	Synechococcus lividus	Phormidesmis priestleyi	Planktothricoides sp. SR001	HGT: Others
FFX45_07450	1479019	1479600	582	1	NA	thioredoxin family protein	Thermosynechococcus elongatus PKUAC-SCTE542	Thermosynechococcus sp. NK55a	Thermosynechococcus elongatus	Thermosynechococcus vulcanus	Thermosynechococcus sp. NK55a
FFX45_07455	1479719	1481752	2034	1	NA	hypothetical protein	Thermosynechococcus sp. NK55a	Cyanobacteria bacterium J003	Thermosynechococcus elongatus	Thermosynechococcus vulcanus	Thermosynechococcus sp. NK55a
FFX45_07460	1481764	1482621	858	1	NA	UDP-3-O-acyl-N-acetylglucosamine deacetylase	Thermosynechococcus elongatus PKUAC-SCTE542	Thermosynechococcus elongatus	Thermosynechococcus vulcanus	Thermosynechococcus sp. NK55a	Cyanobacteria bacterium J003
FFX45_07465	1482684	1483145	462	1	fabZ	3-hydroxyacyl-ACP dehydratase FabZ	Thermosynechococcus elongatus PKUAC-SCTE542	Thermosynechococcus	Synechococcus lividus	Synechococcus sp. PCC 6312	Planktothrix sp. PCC 11201	HGT: Others
FFX45_07470	1483155	1483964	810	1	lpxA	acyl-ACP--UDP-N-acetylglucosamine O-acyltransferase	Thermosynechococcus elongatus PKUAC-SCTE542	Thermosynechococcus sp. NK55a	Thermosynechococcus	Synechococcus lividus	Synechococcus lividus PCC 6715
FFX45_07475	1483992	1484453	462	1	NA	tRNA (cytidine(34)-2'-O)-methyltransferase	Thermosynechococcus elongatus PKUAC-SCTE542	Thermosynechococcus sp. NK55a	Thermosynechococcus sp. NK55a	Thermosynechococcus vulcanus	Thermosynechococcus elongatus
FFX45_07480	1484453	1484953	501	1	NA	gamma-glutamylcyclotransferase	Thermosynechococcus elongatus PKUAC-SCTE542	Acidobacteria bacterium RIFCSPHIGHO2_02_FULL_67_57	Mesorhizobium sp.			HGT: Others
FFX45_07485	1484950	1486203	1254	1	NA	HlyD family efflux transporter periplasmic adaptor subunit	Thermosynechococcus sp. NK55a	Cyanobacteria bacterium J003	Thermosynechococcus elongatus	Thermosynechococcus vulcanus	Thermosynechococcus vulcanus NIES-2134
FFX45_07490	1486207	1488414	2208	1	NA	glycosyltransferase	Thermosynechococcus vulcanus	Thermosynechococcus elongatus	Synechococcus lividus	Thermosynechococcus vulcanus RKN	Thermosynechococcus sp. NK55a
FFX45_07495	1488817	1491060	2244	1	NA	glycosyltransferase	Thermosynechococcus vulcanus	Thermosynechococcus sp. NK55a	Thermosynechococcus vulcanus RKN	Thermosynechococcus elongatus	Thermosynechococcus vulcanus
FFX45_07500	1491057	1492310	1254	-1	NA	hypothetical protein	Thermosynechococcus elongatus PKUAC-SCTE542	Cyanobacteria bacterium J003	Thermosynechococcus sp. NK55a	Thermosynechococcus elongatus	Thermosynechococcus vulcanus
FFX45_07505	1492533	1493117	585	-1	rdgB	RdgB/HAM1 family non-canonical purine NTP pyrophosphatase	Thermosynechococcus sp. NK55a	Thermosynechococcus vulcanus	Thermosynechococcus elongatus	Rippkaea orientalis PCC 8801	Gloeocapsa sp. PCC 7428
FFX45_07510	1493121	1493774	654	-1	NA	TIGR02281 family clan AA aspartic protease	Thermosynechococcus elongatus PKUAC-SCTE542	Cyanobacteria bacterium J003	Thermosynechococcus sp. NK55a	Thermosynechococcus vulcanus	Thermosynechococcus elongatus
FFX45_07515	1493837	1494418	582	1	NA	Uma2 family endonuclease	Thermosynechococcus elongatus PKUAC-SCTE542	Thermosynechococcus elongatus	Thermosynechococcus vulcanus	Leptolyngbya sp. IPPAS B-1204	Oscillatoriales cyanobacterium MTP1
FFX45_07520	1494420	1494824	405	-1	NA	4Fe-4S dicluster domain-containing protein	Thermosynechococcus	Thermosynechococcus vulcanus	Synechococcus lividus	Thermosynechococcus sp. NK55a	Synechococcus sp. PCC 6312
FFX45_07525	1495429	1496946	1518	-1	NA	poly-gamma-glutamate biosynthesis protein	Thermosynechococcus sp. NK55a	Chloroflexi bacterium	Thermosynechococcus elongatus	Thermosynechococcus vulcanus	Synechococcus lividus
FFX45_07530	1497043	1497513	471	-1	NA	CBS domain-containing protein	Thermosynechococcus	Thermosynechococcus sp. NK55a	Chloroflexi bacterium	Synechococcus lividus	Synechococcus sp. PCC 6312	HGT: Others
FFX45_07535	1497516	1497947	432	-1	aroH	chorismate mutase	Thermosynechococcus	Thermosynechococcus elongatus PKUAC-SCTE542	Thermosynechococcus sp. NK55a	Chloroflexi bacterium	Synechococcus lividus
FFX45_07540	1497978	1498802	825	-1	sppA	signal peptide peptidase SppA	Cyanobacteria bacterium J003	Thermosynechococcus sp. NK55a	Thermosynechococcus vulcanus	Thermosynechococcus elongatus	Thermosynechococcus elongatus PKUAC-SCTE542
FFX45_07545	1498863	1500017	1155	-1	NA	S-layer homology domain-containing protein	Thermosynechococcus vulcanus	Thermosynechococcus elongatus	Thermosynechococcus sp. NK55a	Thermosynechococcus sp. NK55a	Cyanobacteria bacterium J003
FFX45_07550	1500031	1500417	387	-1	NA	hypothetical protein	Thermosynechococcus sp. NK55a	Cyanobacteria bacterium J003	Thermosynechococcus	Pleurocapsa sp. PCC 7319	Leptolyngbya sp. PCC 6406	HGT: Others
FFX45_07555	1500426	1502339	1914	-1	speA	biosynthetic arginine decarboxylase	Thermosynechococcus elongatus PKUAC-SCTE542	Thermosynechococcus vulcanus NIES-2134	Thermosynechococcus vulcanus	Thermosynechococcus elongatus	Thermosynechococcus sp. NK55a
FFX45_07560	1502496	1503857	1362	1	accC	acetyl-CoA carboxylase biotin carboxylase subunit	Thermosynechococcus sp. NK55a	Thermosynechococcus	Cyanothece sp. PCC 7425	Synechococcus sp. PCC 6312	filamentous cyanobacterium CCP2	HGT: Others
FFX45_07565	1503857	1504927	1071	1	murG	undecaprenyldiphospho-muramoylpentapeptide beta-N-acetylglucosaminyltransferase	Thermosynechococcus vulcanus	Thermosynechococcus elongatus	Thermosynechococcus sp. NK55a	Synechococcus lividus	Roseofilum reptotaenium AO1-A
FFX45_07570	1504938	1505432	495	1	NA	low molecular weight phosphotyrosine protein phosphatase	Thermosynechococcus elongatus PKUAC-SCTE542	Thermosynechococcus	Thermosynechococcus sp. NK55a	Synechococcus lividus	Geitlerinema sp. PCC 7407
FFX45_07575	1505432	1506457	1026	1	NA	phosphoribosylformylglycinamidine cyclo-ligase	Thermosynechococcus sp. NK55a	Thermosynechococcus vulcanus	Thermosynechococcus elongatus	Thermosynechococcus elongatus PKUAC-SCTE542	Synechococcus lividus
FFX45_07580	1506537	1507211	675	1	NA	Uma2 family endonuclease	Thermosynechococcus elongatus PKUAC-SCTE542	Thermosynechococcus elongatus PKUAC-SCTE542	Thermosynechococcus sp. NK55a	Thermosynechococcus sp. NK55a	Prochlorothrix hollandica
FFX45_07585	1507240	1507902	663	1	NA	Uma2 family endonuclease	Thermosynechococcus sp. NK55a	Thermosynechococcus sp. NK55a	Thermosynechococcus elongatus PKUAC-SCTE542	Thermosynechococcus elongatus PKUAC-SCTE542	Prochlorothrix hollandica
FFX45_07590	1507906	1508094	189	1	NA	hypothetical protein	Comamonadaceae bacterium CG_4_10_14_3_um_filter_60_75					HGT: Recent	y
FFX45_07595	1508203	1509312	1110	-1	NA	AI-2E family transporter	Cyanobacteria bacterium J003	Thermosynechococcus elongatus PKUAC-SCTE542	Synechococcus lividus	Fischerella sp. PCC 9605	Fischerella thermalis
FFX45_07600	1509401	1510126	726	1	NA	hypothetical protein	Thermosynechococcus vulcanus	Thermosynechococcus vulcanus NIES-2134	Thermosynechococcus elongatus	Thermosynechococcus sp. NK55a	Synechococcus lividus
FFX45_07605	1510227	1512086	1860	1	NA	chloride channel protein	Thermosynechococcus elongatus	Thermosynechococcus vulcanus	Thermosynechococcus sp. NK55a	Cyanobacteria bacterium J003	Thermosynechococcus elongatus PKUAC-SCTE542
FFX45_07610	1512060	1512827	768	-1	cobA	uroporphyrinogen-III C-methyltransferase	Thermosynechococcus	Cyanobacteria bacterium J003	Synechococcus lividus	Synechococcus sp. PCC 6312	Desertifilum sp. IPPAS B-1220	HGT: Others
FFX45_07615	1512881	1513522	642	-1	NA	threonylcarbamoyl-AMP synthase	Thermosynechococcus elongatus PKUAC-SCTE542	Thermosynechococcus vulcanus	Thermosynechococcus sp. NK55a	Thermosynechococcus elongatus	Synechococcus lividus
FFX45_07620	1513612	1514052	441	-1	NA	DUF29 domain-containing protein	Thermosynechococcus elongatus PKUAC-SCTE542	Gloeocapsa sp. PCC 7428	Synechococcus sp. PCC 7335	Synechococcus sp. PCC 7335	Calothrix sp. PCC 7507	HGT: Others
FFX45_07625	1514192	1514596	405	1	NA	hypothetical protein	Thermosynechococcus elongatus PKUAC-SCTE542	Cyanobacteria bacterium J003	Thermosynechococcus sp. NK55a	Thermosynechococcus	Oscillatoriales cyanobacterium
FFX45_07630	1514892	1516142	1251	1	NA	hypothetical protein	Thermosynechococcus elongatus PKUAC-SCTE542	Thermosynechococcus vulcanus	Thermosynechococcus elongatus	Thermosynechococcus sp. NK55a	Cyanobacteria bacterium J003
FFX45_07635	1516149	1517552	1404	-1	NA	BCD family MFS transporter	Thermosynechococcus elongatus PKUAC-SCTE542	Thermosynechococcus	Cyanobacteria bacterium J003	Synechococcus lividus	Synechococcus sp. PCC 6312	HGT: Others
FFX45_07640	1517862	1519073	1212	1	NA	MFS transporter	Thermosynechococcus sp. NK55a	Thermosynechococcus elongatus	Thermosynechococcus vulcanus	Synechococcus lividus	Leptolyngbya ohadii
FFX45_07645	1519152	1519688	537	1	NA	DUF2062 domain-containing protein	Thermosynechococcus vulcanus	Thermosynechococcus elongatus	Thermosynechococcus sp. NK55a	Synechococcus lividus PCC 6715	Synechococcus lividus
FFX45_07650	1519648	1520379	732	-1	NA	peptidylprolyl isomerase	Thermosynechococcus elongatus	Thermosynechococcus vulcanus	Thermosynechococcus sp. NK55a	Synechococcus lividus	Synechococcus sp. PCC 6312
FFX45_07655	1520429	1521349	921	-1	NA	FtsQ-type POTRA domain-containing protein	Thermosynechococcus sp. NK55a	Thermosynechococcus sp. NK55a	Cyanobacteria bacterium J003	Thermosynechococcus	Thermosynechococcus vulcanus NIES-2134
FFX45_07660	1521471	1522085	615	1	NA	hypothetical protein	Thermosynechococcus elongatus PKUAC-SCTE542	Thermosynechococcus	Thermosynechococcus sp. NK55a	Cyanobacteria bacterium J003	Synechococcus lividus
FFX45_07665	1522092	1522724	633	1	hisB	imidazoleglycerol-phosphate dehydratase HisB	Thermosynechococcus elongatus PKUAC-SCTE542	Thermosynechococcus sp. NK55a	Thermosynechococcus vulcanus	Thermosynechococcus elongatus	Synechococcus lividus
FFX45_07670	1522721	1523548	828	-1	NA	molecular chaperone DnaJ	Thermosynechococcus elongatus	Thermosynechococcus vulcanus	Thermosynechococcus vulcanus NIES-2134	Cyanobacteria bacterium J003	Thermosynechococcus sp. NK55a
FFX45_07675	1523659	1525497	1839	1	NA	ATP-dependent metallopeptidase FtsH/Yme1/Tma family protein	Thermosynechococcus	Thermosynechococcus sp. NK55a	Cyanobacteria bacterium J003	Synechococcus lividus	Synechococcus sp. PCC 6312	HGT: Others
FFX45_07685	1525772	1527460	1689	1	menD	2-succinyl-5-enolpyruvyl-6-hydroxy-3- cyclohexene-1-carboxylic-acid synthase	Thermosynechococcus elongatus	Thermosynechococcus vulcanus	Synechococcus lividus	Chroococcidiopsis sp. TS-821	Synechococcus sp. PCC 6312	HGT: Others
FFX45_07690	1527472	1527831	360	-1	NA	hypothetical protein	Thermosynechococcus sp. NK55a	Thermosynechococcus elongatus	Thermosynechococcus vulcanus	Synechococcus lividus	Cyanothece sp. PCC 7425
FFX45_07695	1528274	1531036	2763	1	NA	SMC family ATPase	Thermosynechococcus sp. NK55a	Cyanobacteria bacterium J003	Thermosynechococcus elongatus	Thermosynechococcus vulcanus	Synechococcus sp. PCC 6312
FFX45_07700	1531487	1532227	741	1	NA	FHA domain-containing protein	Thermosynechococcus elongatus PKUAC-SCTE542	Thermosynechococcus vulcanus NIES-2134	Thermosynechococcus vulcanus	Thermosynechococcus elongatus	Thermosynechococcus sp. NK55a
FFX45_07705	1532427	1532753	327	1	NA	2Fe-2S iron-sulfur cluster binding domain-containing protein	Thermosynechococcus elongatus PKUAC-SCTE542	Thermosynechococcus sp. NK55a	Thermosynechococcus	Synechococcus lividus	Synechococcus sp. PCC 6312
FFX45_07710	1532876	1534756	1881	-1	glmS	glutamine--fructose-6-phosphate transaminase (isomerizing)	Thermosynechococcus elongatus BP-1	Thermosynechococcus elongatus	Thermosynechococcus vulcanus NIES-2134	Thermosynechococcus vulcanus	Thermosynechococcus sp. NK55a
FFX45_07715	1534796	1535128	333	-1	NA	hypothetical protein	Thermosynechococcus elongatus PKUAC-SCTE542	Cyanobacteria bacterium J003	Thermosynechococcus elongatus	Thermosynechococcus vulcanus	Thermosynechococcus sp. NK55a
FFX45_07720	1535449	1536942	1494	1	NA	UDP-N-acetylmuramoyl-L-alanyl-D-glutamate--2, 6-diaminopimelate ligase	Thermosynechococcus elongatus	Thermosynechococcus vulcanus	Thermosynechococcus sp. NK55a	Synechococcus lividus	Synechococcus sp. PCC 6312
FFX45_07725	1536984	1538456	1473	1	NA	ATP-dependent DNA helicase	Thermosynechococcus elongatus PKUAC-SCTE542	Cyanobacteria bacterium J003	Thermosynechococcus sp. NK55a	Thermosynechococcus elongatus	Thermosynechococcus vulcanus
FFX45_07730	1538428	1539243	816	-1	larE	ATP-dependent sacrificial sulfur transferase LarE	Thermosynechococcus elongatus PKUAC-SCTE542	Thermosynechococcus elongatus	Cyanobacteria bacterium J003	Thermosynechococcus sp. NK55a	Thermosynechococcus vulcanus
FFX45_07735	1539394	1539534	141	1	NA	photosystem II reaction center protein Ycf12	Thermosynechococcus	Thermosynechococcus elongatus PKUAC-SCTE542	Synechococcus lividus
FFX45_07740	1539555	1541819	2265	-1	recJ	single-stranded-DNA-specific exonuclease RecJ	Thermosynechococcus elongatus	Thermosynechococcus sp. NK55a	Cyanobacteria bacterium J003	Thermosynechococcus vulcanus	Thermosynechococcus sp. NK55a
FFX45_07745	1541980	1543569	1590	1	NA	porin	Cyanobacteria bacterium J003	Thermosynechococcus sp. NK55a	Synechococcus lividus	Synechococcus lividus PCC 6715	Thermosynechococcus elongatus
FFX45_07750	1543566	1544510	945	-1	NA	GTP-binding protein	Thermosynechococcus elongatus PKUAC-SCTE542	Acaryochloris sp. CCMEE 5410	Acaryochloris marina	Leptolyngbya sp. BC1307	Leptolyngbya foveolarum	HGT: Others
FFX45_07755	1544620	1545360	741	1	NA	DUF561 domain-containing protein	Synechococcus lividus	Thermosynechococcus sp. NK55a	Thermosynechococcus vulcanus	Thermosynechococcus elongatus	filamentous cyanobacterium CCP2
FFX45_07760	1545287	1546342	1056	1	NA	RsmB/NOP family class I SAM-dependent RNA methyltransferase	Cyanobacteria bacterium J003	Thermosynechococcus sp. NK55a	Thermosynechococcus elongatus	Thermosynechococcus vulcanus	Thermosynechococcus sp. NK55a
FFX45_07765	1546246	1547373	1128	-1	NA	hypothetical protein	Thermosynechococcus elongatus	Thermosynechococcus vulcanus	Thermosynechococcus sp. NK55a	Synechococcus lividus	Synechococcus sp. PCC 6312
FFX45_07770	1547412	1550003	2592	1	NA	glycosyltransferase family 1 protein	Synechococcus lividus	Cyanothece sp. PCC 7425	Cyanothece sp. PCC 7425	Leptolyngbya sp. O-77	Oscillatoriales cyanobacterium MTP1	HGT: Recent
FFX45_07775	1550016	1550321	306	1	NA	nucleotidyltransferase domain-containing protein	Spiribacter curvatus	Nitrosomonas nitrosa	Marinomonas rhizomae	Alkalispirillum mobile	Nitrosomonas nitrosa	HGT: Recent
FFX45_07780	1550315	1550797	483	1	NA	hypothetical protein	Thermosynechococcus elongatus PKUAC-SCTE542	endosymbiont of unidentified scaly snail isolate Monju	Hydrogenophilales bacterium 28-61-11	Gammaproteobacteria bacterium	Thioalkalivibrio	HGT: Others
FFX45_07790	1551607	1551828	222	1	NA	hypothetical protein	NA	NA	NA	NA	NA
FFX45_07795	1551825	1552679	855	1	NA	hypothetical protein	Thermosynechococcus elongatus PKUAC-SCTE542	Trichormus variabilis	Scytonema sp. NIES-4073	Fischerella muscicola	Anabaenopsis circularis	HGT: Others
FFX45_07800	1552692	1553378	687	1	NA	response regulator transcription factor	Leptolyngbya sp.	Phormidesmis priestleyi	Leptolyngbya frigida	Nodularia spumigena	Synechococcus sp. NKBG042902	HGT: Recent
FFX45_07805	1553486	1554091	606	1	NA	hypothetical protein	Phormidesmis priestleyi	Leptolyngbya sp.	Leptolyngbya sp. NIES-3755	Leptolyngbya sp. NIES-2104	[Leptolyngbya] sp. JSC-1	HGT: Recent
FFX45_07810	1554216	1556681	2466	1	NA	ATP-binding cassette domain-containing protein	Thermosynechococcus elongatus	Thermosynechococcus vulcanus	Thermosynechococcus sp. NK55a	Synechococcus lividus	Synechococcus sp. PCC 7335
FFX45_07815	1556835	1559021	2187	1	NA	amylo-alpha-1,6-glucosidase	Thermosynechococcus sp. NK55a	Thermosynechococcus elongatus PKUAC-SCTE542	Thermosynechococcus vulcanus	Thermosynechococcus elongatus	Leptolyngbya sp. NIES-3755
FFX45_07820	1559100	1561817	2718	1	NA	bifunctional acetate--CoA ligase family protein/GNAT family N-acetyltransferase	Cyanobacteria bacterium J003	Thermosynechococcus sp. NK55a	Thermosynechococcus vulcanus	Thermosynechococcus elongatus	Synechococcus lividus
FFX45_07825	1561890	1563026	1137	1	NA	5-(carboxyamino)imidazole ribonucleotide synthase	Thermosynechococcus elongatus PKUAC-SCTE542	Thermosynechococcus elongatus	Thermosynechococcus vulcanus	Thermosynechococcus sp. NK55a	Cyanobacteria bacterium J003
FFX45_07830	1563039	1564574	1536	1	NA	hypothetical protein	Thermosynechococcus sp. NK55a	Cyanobacteria bacterium J003	Thermosynechococcus vulcanus	Thermosynechococcus elongatus	Synechococcus lividus PCC 6715
FFX45_07835	1564562	1564870	309	1	NA	hypothetical protein	Thermosynechococcus vulcanus	Thermosynechococcus elongatus PKUAC-SCTE542	Thermosynechococcus elongatus	Cyanobacteria bacterium J003	Thermosynechococcus vulcanus NIES-2134
FFX45_07840	1564874	1565872	999	1	NA	ABC transporter permease	Cyanobacteria bacterium J003	Thermosynechococcus elongatus PKUAC-SCTE542	Thermosynechococcus	Thermosynechococcus sp. NK55a	Synechococcus lividus
FFX45_07845	1566005	1566367	363	1	NA	single-stranded DNA-binding protein	Thermosynechococcus elongatus PKUAC-SCTE542	Thermosynechococcus	Thermosynechococcus sp. NK55a	Cyanobacteria bacterium J003	Synechococcus lividus
FFX45_07850	1566422	1568656	2235	1	NA	FHA domain-containing protein	Thermosynechococcus sp. NK55a	Cyanobacteria bacterium J003	Thermosynechococcus sp. NK55a	Thermosynechococcus elongatus	Thermosynechococcus vulcanus
FFX45_07855	1568653	1569780	1128	-1	NA	ABC transporter ATP-binding protein	Thermosynechococcus elongatus PKUAC-SCTE542	Thermosynechococcus elongatus	Thermosynechococcus vulcanus	Thermosynechococcus vulcanus NIES-2134	Thermosynechococcus sp. NK55a
FFX45_07860	1569991	1570458	468	-1	NA	DUF4079 domain-containing protein	Thermosynechococcus elongatus PKUAC-SCTE542	Thermosynechococcus	Thermosynechococcus sp. NK55a	Cyanobacteria bacterium J003	Synechococcus lividus
FFX45_07865	1570710	1571645	936	1	NA	DUF1517 domain-containing protein	Cyanobacteria bacterium J003	Thermosynechococcus sp. NK55a	Thermosynechococcus vulcanus	Thermosynechococcus elongatus	Synechococcus lividus
FFX45_07870	1571649	1572632	984	-1	NA	glucokinase	Thermosynechococcus sp. NK55a	Thermosynechococcus elongatus	Thermosynechococcus vulcanus NIES-2134	Thermosynechococcus vulcanus	Synechococcus lividus
FFX45_07875	1572646	1573377	732	-1	NA	phosphoribosylaminoimidazolesuccinocarboxamide synthase	Thermosynechococcus elongatus	Thermosynechococcus vulcanus	Cyanobacteria bacterium J003	Thermosynechococcus sp. NK55a	Synechococcus lividus
FFX45_07880	1573519	1574325	807	1	NA	DUF4115 domain-containing protein	Thermosynechococcus elongatus PKUAC-SCTE542	Thermosynechococcus elongatus	Thermosynechococcus vulcanus	Thermosynechococcus sp. NK55a	Cyanobacteria bacterium J003
FFX45_07885	1574336	1577827	3492	1	NA	hypothetical protein	Cyanobacteria bacterium J003	Thermosynechococcus sp. NK55a	Thermosynechococcus sp. NK55a	Thermosynechococcus vulcanus	Thermosynechococcus elongatus
FFX45_07890	1577824	1578144	321	-1	NA	DUF2488 family protein	Thermosynechococcus	Thermosynechococcus elongatus PKUAC-SCTE542	Thermosynechococcus vulcanus	Thermosynechococcus elongatus BP-1	Synechococcus lividus
FFX45_07895	1578277	1579182	906	1	NA	Rpn family recombination-promoting nuclease/putative transposase	Thermosynechococcus elongatus	Thermosynechococcus vulcanus	Thermosynechococcus vulcanus	Thermosynechococcus elongatus	Thermosynechococcus vulcanus
FFX45_07900	1579186	1580103	918	1	NA	Rpn family recombination-promoting nuclease/putative transposase	Thermosynechococcus vulcanus	Thermosynechococcus elongatus	Thermosynechococcus vulcanus	Thermosynechococcus elongatus	Thermosynechococcus vulcanus
FFX45_07905	1580107	1581084	978	1	NA	Rpn family recombination-promoting nuclease/putative transposase	Thermosynechococcus vulcanus	Thermosynechococcus elongatus	Thermosynechococcus elongatus	Thermosynechococcus vulcanus	Thermosynechococcus vulcanus
FFX45_07910	1581088	1582041	954	1	NA	Rpn family recombination-promoting nuclease/putative transposase	Thermosynechococcus vulcanus	Thermosynechococcus elongatus	Thermosynechococcus vulcanus	Thermosynechococcus elongatus	Thermosynechococcus vulcanus
FFX45_07915	1582170	1582907	738	1	fabG	3-oxoacyl-[acyl-carrier-protein] reductase	Thermosynechococcus vulcanus	Thermosynechococcus sp. NK55a	Thermosynechococcus elongatus	Synechococcus lividus	Synechococcus lividus PCC 6715
FFX45_07920	1582933	1585662	2730	1	NA	valine--tRNA ligase	Thermosynechococcus sp. NK55a	Thermosynechococcus sp. NK55a	Cyanobacteria bacterium J003	Thermosynechococcus vulcanus	Thermosynechococcus elongatus
FFX45_07925	1585805	1586161	357	-1	NA	ribulose bisphosphate carboxylase small subunit	Thermosynechococcus sp. NK55a	Thermosynechococcus elongatus PKUAC-SCTE542	Thermosynechococcus	pLEV-TeLS plastome transforming vector	Synechococcus lividus
FFX45_07930	1586192	1586572	381	-1	NA	chaperonin family protein RbcX	Thermosynechococcus elongatus PKUAC-SCTE542	Thermosynechococcus sp. NK55a	Thermosynechococcus	Cyanobacteria bacterium J003	Thermosynechococcus elongatus BP-1
FFX45_07935	1586626	1588053	1428	-1	NA	form I ribulose bisphosphate carboxylase large subunit	Thermosynechococcus vulcanus	Thermosynechococcus elongatus PKUAC-SCTE542	Thermosynechococcus sp. NK55a	Cyanobacteria bacterium J003	Thermosynechococcus elongatus
FFX45_07940	1588466	1589314	849	1	ylqF	ribosome biogenesis GTPase YlqF	Thermosynechococcus elongatus PKUAC-SCTE542	Thermosynechococcus elongatus	Thermosynechococcus vulcanus	Thermosynechococcus sp. NK55a	Synechococcus lividus
FFX45_07955	1590597	1590878	282	1	NA	hypothetical protein	Thermosynechococcus elongatus PKUAC-SCTE542	Thermosynechococcus elongatus	Thermosynechococcus vulcanus
FFX45_07960	1590892	1591995	1104	-1	bchI	magnesium chelatase ATPase subunit I	Thermosynechococcus	Thermosynechococcus sp. NK55a	Thermosynechococcus elongatus PKUAC-SCTE542	Thermosynechococcus sp. NK55a	Synechococcus lividus
FFX45_07965	1592206	1592787	582	1	NA	RNA-binding protein	Thermosynechococcus elongatus PKUAC-SCTE542	Thermosynechococcus	Cyanobacteria bacterium J003	Synechococcus lividus
FFX45_07970	1592806	1593408	603	1	cbiT	precorrin-6Y C5,15-methyltransferase subunit CbiT	Thermosynechococcus elongatus PKUAC-SCTE542	Thermosynechococcus	Thermosynechococcus sp. NK55a	Synechococcus lividus	Synechococcus sp. PCC 6312
FFX45_07975	1593408	1594253	846	1	rsmI	16S rRNA (cytidine(1402)-2'-O)-methyltransferase	Thermosynechococcus elongatus PKUAC-SCTE542	Thermosynechococcus sp. NK55a	Cyanobacteria bacterium J003	Thermosynechococcus elongatus	Thermosynechococcus vulcanus
FFX45_07980	1594234	1595181	948	-1	cofG	7,8-didemethyl-8-hydroxy-5-deazariboflavin synthase subunit CofG	Thermosynechococcus vulcanus	Thermosynechococcus elongatus	Thermosynechococcus sp. NK55a	Mastigocoleus testarum	Nostoc sp. T09
FFX45_07985	1595240	1595473	234	-1	NA	hypothetical protein	Thermosynechococcus sp. NK55a	Thermosynechococcus	Thermosynechococcus elongatus PKUAC-SCTE542	filamentous cyanobacterium CCP5	cyanobacterium PCC 7702
FFX45_07990	1595485	1595730	246	-1	NA	ferredoxin--nitrite reductase	Thermosynechococcus elongatus	Thermosynechococcus elongatus PKUAC-SCTE542	Thermosynechococcus vulcanus	Thermosynechococcus sp. NK55a	Thermosynechococcus sp. NK55a
FFX45_07995	1595850	1596842	993	-1	NA	CHAD domain-containing protein	Thermosynechococcus elongatus PKUAC-SCTE542	Thermosynechococcus sp. NK55a	Thermosynechococcus elongatus	Thermosynechococcus vulcanus	Synechococcus lividus
FFX45_08000	1597046	1597648	603	-1	NA	superoxide dismutase	Thermosynechococcus elongatus PKUAC-SCTE542	Thermosynechococcus sp. NK55a	Thermosynechococcus elongatus	Thermosynechococcus vulcanus	Thermosynechococcus elongatus
FFX45_08005	1597841	1599319	1479	1	NA	phosphoglucomutase/phosphomannomutase family protein	Thermosynechococcus elongatus PKUAC-SCTE542	Thermosynechococcus sp. NK55a	Cyanobacteria bacterium J003	Thermosynechococcus vulcanus	Thermosynechococcus elongatus
FFX45_08010	1599356	1600789	1434	1	NA	MFS transporter	Cyanobacteria bacterium J003	Thermosynechococcus sp. NK55a	Thermosynechococcus vulcanus	Thermosynechococcus elongatus	Synechococcus lividus
FFX45_08015	1600786	1601628	843	1	folP	dihydropteroate synthase	Thermosynechococcus sp. NK55a	Thermosynechococcus	Cyanobacteria bacterium J003	Synechococcus lividus	Synechococcus sp. PCC 6312	HGT: Others
FFX45_08020	1601625	1602224	600	-1	NA	hypothetical protein	bacterium MS4	Thermoanaerobacterium xylanolyticum	Paenibacillus terrigena	Clostridium	Clostridium intestinale	HGT: Recent	y
FFX45_08025	1602387	1603346	960	1	NA	hypothetical protein	Thermosynechococcus elongatus PKUAC-SCTE542	Synechococcus lividus	Cyanothece sp. PCC 7425	bacterium endosymbiont of Escarpia laminata	enodsymbiont of Escarpia spicata	HGT: Others
FFX45_08030	1603350	1603820	471	-1	NA	hypothetical protein	Cyanobacteria bacterium J003	Thermosynechococcus sp. NK55a	Thermosynechococcus elongatus PKUAC-SCTE542	Thermosynechococcus elongatus	Thermosynechococcus vulcanus
FFX45_08035	1603832	1604125	294	-1	gatC	Asp-tRNA(Asn)/Glu-tRNA(Gln) amidotransferase subunit GatC	Thermosynechococcus elongatus PKUAC-SCTE542	Cyanobacteria bacterium J003	Thermosynechococcus	Thermosynechococcus sp. NK55a	Synechococcus lividus
FFX45_08040	1604136	1604657	522	-1	NA	photosystem I assembly protein Ycf3	Thermosynechococcus elongatus PKUAC-SCTE542	Thermosynechococcus sp. NK55a	Thermosynechococcus	Synechococcus lividus	Oscillatoria sp. PCC 10802
FFX45_08045	1604936	1605790	855	1	NA	universal stress protein	Thermosynechococcus	Thermosynechococcus vulcanus NIES-2134	Thermosynechococcus elongatus PKUAC-SCTE542	Thermosynechococcus sp. NK55a	Cyanobacteria bacterium J003
FFX45_08050	1605806	1606429	624	1	NA	DUF4129 domain-containing protein	Thermosynechococcus sp. NK55a	Thermosynechococcus elongatus	Thermosynechococcus vulcanus	Synechococcus lividus	Cyanothece sp. PCC 7425
FFX45_08055	1606426	1607553	1128	1	NA	DUF4350 domain-containing protein	Cyanobacteria bacterium J003	Thermosynechococcus elongatus PKUAC-SCTE542	Thermosynechococcus sp. NK55a	Thermosynechococcus elongatus	Thermosynechococcus vulcanus
FFX45_08060	1607558	1607884	327	-1	NA	(2Fe-2S)-binding protein	Thermosynechococcus elongatus PKUAC-SCTE542	Thermosynechococcus elongatus	Thermosynechococcus vulcanus	Cyanobacteria bacterium J003	Thermosynechococcus sp. NK55a
FFX45_08065	1608074	1609606	1533	1	psbB	photosystem II chlorophyll-binding protein CP47	Thermosynechococcus elongatus PKUAC-SCTE542	Thermosynechococcus sp. NK55a	Thermosynechococcus	Thermosynechococcus elongatus BP-1	Thermosynechococcus vulcanus
FFX45_08070	1609626	1609724	99	1	NA	photosystem II reaction center protein T	NA	NA	NA	NA	NA
FFX45_08075	1609871	1611277	1407	1	NA	histidine phosphatase family protein	Thermosynechococcus	Thermosynechococcus sp. NK55a	Cyanobacteria bacterium J003	Thermosynechococcus elongatus BP-1	Synechococcus lividus
FFX45_08080	1611281	1612546	1266	1	NA	dihydroorotase	Thermosynechococcus elongatus PKUAC-SCTE542	Thermosynechococcus sp. NK55a	Cyanobacteria bacterium J003	Thermosynechococcus vulcanus	Thermosynechococcus elongatus
FFX45_08085	1612498	1613901	1404	-1	fumC	class II fumarate hydratase	Thermosynechococcus sp. NK55a	Thermosynechococcus elongatus	Thermosynechococcus vulcanus	Cyanobacteria bacterium J003	Synechococcus lividus
FFX45_08090	1614134	1619878	5745	-1	NA	DEAD/DEAH box helicase	Gloeomargarita lithophora	Oscillatoria acuminata	Oscillatoriales cyanobacterium	Oscillatoria nigro-viridis	Calothrix parietina	HGT: Recent
FFX45_08095	1619881	1621248	1368	-1	NA	hypothetical protein	Gloeomargarita lithophora	Thermosynechococcus elongatus PKUAC-SCTE542	Oscillatoria acuminata	Oscillatoriales cyanobacterium	Calothrix parietina	HGT: Recent
FFX45_08100	1621266	1623020	1755	-1	NA	hypothetical protein	Cyanobacteria bacterium M5B4	Gloeomargarita lithophora	Thermosynechococcus elongatus PKUAC-SCTE542	Oscillatoria nigro-viridis	Oscillatoria acuminata	HGT: Recent	y
FFX45_08105	1623361	1624224	864	1	NA	DUF3782 domain-containing protein	Thermosynechococcus elongatus PKUAC-SCTE542	Gloeomargarita lithophora	Gloeomargarita lithophora Alchichica-D10	Cylindrospermopsis raciborskii	Cylindrospermopsis raciborskii	HGT: Others
FFX45_08110	1624360	1624932	573	-1	NA	transposase	Thermosynechococcus elongatus PKUAC-SCTE542	Leptolyngbya sp. O-77	Leptolyngbya sp. O-77	Leptolyngbya sp. O-77	Leptolyngbya sp. O-77	HGT: Others
FFX45_08115	1625642	1626253	612	1	NA	cation transporter	Oscillatoria nigro-viridis	cyanobacterium TDX16	Spirulina subsalsa	Cyanothece sp. PCC 7425	Leptolyngbya sp. O-77	HGT: Recent
FFX45_08120	1626281	1626934	654	1	hisH	imidazole glycerol phosphate synthase subunit HisH	Thermosynechococcus elongatus PKUAC-SCTE542	Thermosynechococcus sp. NK55a	Cyanobacteria bacterium J003	Thermosynechococcus	Synechococcus lividus
FFX45_08130	1627418	1628077	660	-1	NA	cation:proton antiporter	Thermosynechococcus elongatus PKUAC-SCTE542	Cyanobacteria bacterium J003	Thermosynechococcus sp. NK55a	Thermosynechococcus elongatus	Thermosynechococcus vulcanus
FFX45_08135	1628074	1628604	531	-1	NA	DUF4040 domain-containing protein	Thermosynechococcus elongatus PKUAC-SCTE542	Thermosynechococcus sp. NK55a	Thermosynechococcus sp. NK55a	Cyanobacteria bacterium J003	Thermosynechococcus vulcanus
FFX45_08140	1628597	1628878	282	-1	NA	monovalent cation/H(+) antiporter subunit G	Thermosynechococcus elongatus PKUAC-SCTE542	Thermosynechococcus sp. NK55a	Cyanobacteria bacterium J003	Thermosynechococcus sp. NK55a	Thermosynechococcus
FFX45_08150	1629145	1629534	390	-1	NA	cation:proton antiporter	Thermosynechococcus vulcanus	Thermosynechococcus elongatus	Thermosynechococcus sp. NK55a	Synechococcus lividus	Synechococcus lividus PCC 6715
FFX45_08155	1629531	1630961	1431	-1	NA	cation:proton antiporter	Thermosynechococcus sp. NK55a	Thermosynechococcus elongatus	Thermosynechococcus vulcanus	Synechococcus lividus	Synechococcus sp. PCC 7336
FFX45_08160	1630965	1631306	342	-1	NA	cation:proton antiporter	Thermosynechococcus elongatus PKUAC-SCTE542	Thermosynechococcus sp. NK55a	Thermosynechococcus vulcanus	Thermosynechococcus elongatus	Synechococcus lividus
FFX45_08165	1631634	1633235	1602	1	NA	NAD(P)H-quinone oxidoreductase subunit 4	Thermosynechococcus elongatus PKUAC-SCTE542	Thermosynechococcus sp. NK55a	Cyanobacteria bacterium J003	Thermosynechococcus vulcanus	Thermosynechococcus elongatus
FFX45_08170	1633363	1633590	228	1	NA	hypothetical protein	NA	Thermosynechococcus	Thermosynechococcus vulcanus	Synechococcus lividus	Aphanothece sacrum
FFX45_08175	1633569	1634465	897	1	NA	fructosamine kinase family protein	Thermosynechococcus vulcanus	Thermosynechococcus elongatus	Cyanobacteria bacterium J003	Thermosynechococcus sp. NK55a	Thermosynechococcus vulcanus NIES-2134
FFX45_08180	1634550	1635431	882	-1	NA	DUF4388 domain-containing protein	Thermosynechococcus elongatus PKUAC-SCTE542	Thermosynechococcus vulcanus	Thermosynechococcus elongatus	Cyanobacteria bacterium J003	Thermosynechococcus sp. NK55a
FFX45_08185	1635454	1636044	591	-1	NA	GTPase	Thermosynechococcus elongatus PKUAC-SCTE542	Thermosynechococcus elongatus PKUAC-SCTE542	Thermosynechococcus sp. NK55a	Thermosynechococcus	Westiellopsis prolifica
FFX45_08190	1636062	1636457	396	-1	NA	diacylglyceryl transferase	Cyanobacteria bacterium J003	Thermosynechococcus sp. NK55a	Thermosynechococcus	Thermosynechococcus elongatus PKUAC-SCTE542	Thermosynechococcus elongatus PKUAC-SCTE542
FFX45_08195	1636537	1637091	555	-1	NA	hypothetical protein	Thermosynechococcus sp. NK55a	Thermosynechococcus vulcanus	Thermosynechococcus elongatus PKUAC-SCTE542	Thermosynechococcus elongatus	Rivularia sp. PCC 7116
FFX45_08200	1637268	1637936	669	1	lepB	signal peptidase I	Thermosynechococcus elongatus PKUAC-SCTE542	Cyanobacteria bacterium J003	Thermosynechococcus sp. NK55a	Thermosynechococcus	Thermosynechococcus sp. NK55a
FFX45_08205	1637933	1639672	1740	1	NA	FAD-dependent oxidoreductase	Thermosynechococcus elongatus	Thermosynechococcus vulcanus	Cyanobacteria bacterium J003	Synechococcus lividus	Geitlerinema sp. PCC 7407	HGT: Others
FFX45_08210	1639669	1641327	1659	-1	NA	acetolactate synthase large subunit	Thermosynechococcus elongatus PKUAC-SCTE542	Thermosynechococcus sp. NK55a	Cyanobacteria bacterium J003	Thermosynechococcus sp. NK55a	Thermosynechococcus vulcanus NIES-2134
FFX45_08215	1641392	1641679	288	-1	NA	4a-hydroxytetrahydrobiopterin dehydratase	Thermosynechococcus elongatus PKUAC-SCTE542	Thermosynechococcus vulcanus	Thermosynechococcus elongatus	Thermosynechococcus sp. NK55a	Synechococcus lividus
FFX45_08220	1641723	1642025	303	-1	rpsN	30S ribosomal protein S14	Thermosynechococcus	Thermosynechococcus elongatus PKUAC-SCTE542	Synechococcus lividus	Cyanothece sp. PCC 7425	filamentous cyanobacterium CCP2	HGT: Others
FFX45_08225	1642136	1643590	1455	1	NA	cysteine--tRNA ligase	Cyanobacteria bacterium J003	Thermosynechococcus sp. NK55a	Thermosynechococcus vulcanus	Thermosynechococcus elongatus BP-1	Thermosynechococcus sp. NK55a
FFX45_08230	1643605	1644174	570	1	NA	orotate phosphoribosyltransferase	Thermosynechococcus sp. NK55a	Thermosynechococcus	Synechococcus lividus	Oscillatoriales cyanobacterium JSC-12	Scytonema millei	HGT: Others
FFX45_08235	1644171	1645466	1296	-1	NA	adenylosuccinate lyase	Thermosynechococcus elongatus PKUAC-SCTE542	Thermosynechococcus sp. NK55a	Cyanobacteria bacterium J003	Thermosynechococcus	Synechococcus lividus
FFX45_08240	1645523	1646611	1089	-1	NA	LOG family protein	Thermosynechococcus elongatus PKUAC-SCTE542	Cyanobacteria bacterium J003	Thermosynechococcus sp. NK55a	Thermosynechococcus	Synechococcus lividus
FFX45_08245	1646643	1648787	2145	-1	NA	FHA domain-containing protein	Thermosynechococcus elongatus	Thermosynechococcus vulcanus	Thermosynechococcus sp. NK55a	Cyanothece sp. PCC 7425	Synechococcus sp. PCC 6312
FFX45_08250	1648802	1650736	1935	-1	hflB	ATP-dependent zinc metalloprotease FtsH	Thermosynechococcus vulcanus	Thermosynechococcus elongatus	Thermosynechococcus vulcanus NIES-2134	Thermosynechococcus sp. NK55a	Cyanobacteria bacterium J003
FFX45_08255	1650867	1652666	1800	1	NA	aspartate kinase	Thermosynechococcus elongatus PKUAC-SCTE542	Cyanobacteria bacterium J003	Thermosynechococcus sp. NK55a	Thermosynechococcus	Synechococcus lividus
FFX45_08260	1652626	1653567	942	1	NA	DMT family transporter	Thermosynechococcus sp. NK55a	Thermosynechococcus sp. NK55a	Thermosynechococcus vulcanus	Thermosynechococcus elongatus	Thermosynechococcus vulcanus NIES-2134
FFX45_08265	1653564	1653917	354	-1	NA	hypothetical protein	Thermosynechococcus sp. NK55a	Synechococcus lividus	Synechococcus lividus PCC 6715	Thermosynechococcus elongatus PKUAC-SCTE542
FFX45_08270	1653996	1654871	876	1	prmC	peptide chain release factor N(5)-glutamine methyltransferase	Thermosynechococcus sp. NK55a	Thermosynechococcus sp. NK55a	Thermosynechococcus	Synechococcus lividus	Synechococcus lividus PCC 6715
FFX45_08275	1654868	1655131	264	-1	NA	DUF3493 domain-containing protein	Thermosynechococcus elongatus PKUAC-SCTE542	Thermosynechococcus sp. NK55a	Thermosynechococcus	Synechococcus sp. PCC 6312	Limnothrix sp. PR1529
FFX45_08280	1655239	1655817	579	1	NA	M23 family metallopeptidase	Thermosynechococcus sp. NK55a	Thermosynechococcus	Synechococcus lividus	Phormidesmis priestleyi	Phormidesmis priestleyi	HGT: Others
FFX45_08290	1655959	1656474	516	1	NA	hypothetical protein	NA	NA	NA	NA	NA
FFX45_08295	1656475	1656828	354	1	NA	hypothetical protein	NA	NA	NA	NA	NA
FFX45_08300	1656862	1657569	708	-1	NA	class I SAM-dependent methyltransferase	Thermosynechococcus elongatus PKUAC-SCTE542	Synechococcus lividus	Synechococcus lividus PCC 6715	Synechococcus sp. PCC 6312	Synechococcus sp. PCC 6312	HGT: Others
FFX45_08310	1657795	1658232	438	-1	NA	peroxiredoxin	Thermosynechococcus elongatus PKUAC-SCTE542	Thermosynechococcus sp. NK55a	Thermosynechococcus	Chloroflexi bacterium	Synechococcus sp. PCC 6312
FFX45_08315	1658303	1659328	1026	-1	NA	ABC transporter permease	Thermosynechococcus vulcanus	Thermosynechococcus elongatus	Thermosynechococcus sp. NK55a	Cyanobacteria bacterium J003	Cyanothece sp. PCC 7425
FFX45_08320	1659341	1659568	228	-1	NA	hypothetical protein	Thermosynechococcus elongatus PKUAC-SCTE542	Thermosynechococcus	Thermosynechococcus sp. NK55a	Synechococcus lividus	Synechococcus sp. PCC 6312
FFX45_08325	1659691	1660536	846	1	NA	tetratricopeptide repeat protein	Thermosynechococcus elongatus PKUAC-SCTE542	Thermosynechococcus sp. NK55a	Thermosynechococcus vulcanus	Thermosynechococcus elongatus	Synechococcus lividus
FFX45_08330	1660541	1661080	540	-1	NA	peroxiredoxin	Thermosynechococcus elongatus PKUAC-SCTE542	Thermosynechococcus	Cyanobacteria bacterium J003	Thermosynechococcus sp. NK55a	Leptolyngbya ohadii
FFX45_08335	1661156	1664026	2871	1	NA	hypothetical protein	Thermosynechococcus elongatus PKUAC-SCTE542	Thermosynechococcus elongatus	Thermosynechococcus vulcanus	Thermosynechococcus sp. NK55a	Thermosynechococcus sp. NK55a
FFX45_08345	1665645	1667858	2214	1	NA	DUF559 domain-containing protein	Synechococcus sp. 65AY6Li	Synechococcus sp. 65AY6A5	Synechococcus sp. 63AY4M2	Synechococcus sp. 60AY4M2	Candidatus Bipolaricaulis anaerobius	HGT: Recent
FFX45_08350	1667855	1669792	1938	1	NA	DUF2813 domain-containing protein	Bradyrhizobium elkanii	Alphaproteobacteria	Paraburkholderia caribensis	Burkholderia anthina	Burkholderia anthina	HGT: Recent	y
FFX45_08365	1673852	1675156	1305	1	purD	phosphoribosylamine--glycine ligase	Thermosynechococcus vulcanus NIES-2134	Thermosynechococcus sp. NK55a	Thermosynechococcus elongatus	Thermosynechococcus vulcanus	Synechococcus lividus
FFX45_08370	1675153	1675446	294	1	NA	DUF3082 domain-containing protein	Thermosynechococcus elongatus PKUAC-SCTE542	Thermosynechococcus	Thermosynechococcus sp. NK55a	Synechococcus lividus	cyanobacterium TDX16
FFX45_08375	1675443	1676144	702	-1	NA	ABC transporter ATP-binding protein	Thermosynechococcus elongatus PKUAC-SCTE542	Cyanobacteria bacterium J003	Thermosynechococcus sp. NK55a	Thermosynechococcus elongatus	Thermosynechococcus vulcanus
FFX45_08380	1676164	1677351	1188	-1	NA	arsenic-transporting ATPase	Thermosynechococcus sp. NK55a	Thermosynechococcus	Synechococcus lividus	Synechococcus sp. PCC 6312	Cyanothece sp. PCC 7425	HGT: Others
FFX45_08385	1677615	1678697	1083	1	psbA	photosystem II q(b) protein	Thermosynechococcus sp. NK55a	Thermosynechococcus elongatus PKUAC-SCTE542	Thermosynechococcus elongatus	Synechococcus elongatus	Thermosynechococcus vulcanus
FFX45_08390	1679010	1680092	1083	1	psbA	photosystem II q(b) protein	Thermosynechococcus elongatus PKUAC-SCTE542	Thermosynechococcus elongatus	Thermosynechococcus sp. NK55a	Thermosynechococcus vulcanus	Thermosynechococcus
FFX45_08395	1680166	1681362	1197	-1	NA	hypothetical protein	Thermosynechococcus elongatus PKUAC-SCTE542	Thermosynechococcus elongatus	Thermosynechococcus vulcanus	Cyanobacteria bacterium J003	Thermosynechococcus sp. NK55a
FFX45_08400	1681363	1683561	2199	-1	NA	phosphoketolase	Thermosynechococcus elongatus	Thermosynechococcus vulcanus	Cyanobacteria bacterium J003	Synechococcus lividus	Synechococcus sp. PCC 6312	HGT: Others
FFX45_08405	1683718	1685043	1326	1	NA	cobyrinate a,c-diamide synthase	Thermosynechococcus vulcanus	Thermosynechococcus sp. NK55a	Cyanobacteria bacterium J003	Thermosynechococcus elongatus	Synechococcus lividus
FFX45_08410	1685105	1686259	1155	1	NA	peptidase M23	Thermosynechococcus elongatus PKUAC-SCTE542	Thermosynechococcus vulcanus	Thermosynechococcus sp. NK55a	Thermosynechococcus elongatus	Synechococcus lividus
FFX45_08415	1686256	1687983	1728	-1	NA	phosphodiester glycosidase family protein	Thermosynechococcus elongatus	Thermosynechococcus sp. NK55a	Thermosynechococcus vulcanus	Cyanobacteria bacterium J003	Synechococcus lividus
FFX45_08420	1688084	1690861	2778	-1	secA	preprotein translocase subunit SecA	Thermosynechococcus vulcanus	Thermosynechococcus elongatus	Thermosynechococcus sp. NK55a	Cyanobacteria bacterium J003	Synechococcus lividus
FFX45_08425	1690928	1691239	312	-1	NA	nitrogenase	Thermosynechococcus elongatus PKUAC-SCTE542	Thermosynechococcus	Cyanobacteria bacterium J003	Thermosynechococcus sp. NK55a	Thermosynechococcus vulcanus NIES-2134
FFX45_08430	1691496	1692503	1008	1	NA	radical SAM protein	Thermosynechococcus elongatus PKUAC-SCTE542	Thermosynechococcus sp. NK55a	Thermosynechococcus	Synechococcus lividus	Synechococcus sp. PCC 6312
FFX45_08435	1692424	1693788	1365	1	NA	glycosyltransferase family 2 protein	Thermosynechococcus elongatus PKUAC-SCTE542	Thermosynechococcus sp. NK55a	Cyanobacteria bacterium J003	Thermosynechococcus vulcanus	Thermosynechococcus elongatus
FFX45_08440	1693869	1694915	1047	1	NA	PstS family phosphate ABC transporter substrate-binding protein	Thermosynechococcus elongatus PKUAC-SCTE542	Cyanobacteria bacterium J003	Thermosynechococcus sp. NK55a	Thermosynechococcus	Synechococcus lividus
FFX45_08445	1694961	1696415	1455	1	NA	hypothetical protein	Thermosynechococcus vulcanus NIES-2134	Thermosynechococcus	Thermosynechococcus sp. NK55a	Thermosynechococcus sp. NK55a	Cyanobacteria bacterium J003
FFX45_08450	1696417	1697247	831	-1	NA	DUF1092 family protein	Cyanobacteria bacterium J003	Thermosynechococcus sp. NK55a	Thermosynechococcus vulcanus NIES-2134	Thermosynechococcus	Synechococcus lividus
FFX45_08455	1697424	1698437	1014	-1	cydB	cytochrome d ubiquinol oxidase subunit II	Thermosynechococcus elongatus	Thermosynechococcus vulcanus	Thermosynechococcus sp. NK55a	Synechococcus lividus	Pleurocapsa minor
FFX45_08460	1698449	1699900	1452	-1	NA	cytochrome ubiquinol oxidase subunit I	Thermosynechococcus sp. NK55a	Thermosynechococcus vulcanus	Thermosynechococcus sp. NK55a	Thermosynechococcus elongatus	Synechococcus lividus
FFX45_08465	1699997	1702867	2871	-1	gcvP	aminomethyl-transferring glycine dehydrogenase	Thermosynechococcus vulcanus NIES-2134	Thermosynechococcus vulcanus	Thermosynechococcus elongatus	Thermosynechococcus sp. NK55a	Cyanobacteria bacterium J003
FFX45_08470	1702904	1703542	639	-1	NA	class I SAM-dependent methyltransferase	Thermosynechococcus elongatus PKUAC-SCTE542	Thermosynechococcus	Thermosynechococcus sp. NK55a	Cyanobacteria bacterium J003	Synechococcus lividus
FFX45_08475	1703675	1705129	1455	1	NA	TolC family protein	Thermosynechococcus elongatus PKUAC-SCTE542	Thermosynechococcus sp. NK55a	Cyanobacteria bacterium J003	Thermosynechococcus sp. NK55a	Thermosynechococcus elongatus
FFX45_08480	1705129	1705992	864	1	truB	tRNA pseudouridine(55) synthase TruB	Thermosynechococcus elongatus	Thermosynechococcus vulcanus	Thermosynechococcus sp. NK55a	Synechococcus lividus	Synechocystis
FFX45_08485	1706058	1707296	1239	1	NA	PDZ domain-containing protein	Thermosynechococcus elongatus PKUAC-SCTE542	Thermosynechococcus	Thermosynechococcus sp. NK55a	Cyanobacteria bacterium J003	Synechococcus lividus
FFX45_08490	1707283	1708668	1386	-1	gor	glutathione-disulfide reductase	Thermosynechococcus sp. NK55a	Cyanobacteria bacterium J003	Thermosynechococcus elongatus	Thermosynechococcus vulcanus	Synechococcus lividus
FFX45_08495	1708716	1708997	282	-1	NA	DUF3539 family protein	Thermosynechococcus elongatus PKUAC-SCTE542	Thermosynechococcus	Thermosynechococcus sp. NK55a	Synechococcus lividus	Synechococcus lividus PCC 6715
FFX45_08500	1709157	1710266	1110	1	NA	S49 family peptidase	Thermosynechococcus elongatus PKUAC-SCTE542	Cyanobacteria bacterium J003	Thermosynechococcus elongatus	Thermosynechococcus vulcanus	Synechococcus lividus
FFX45_08505	1710266	1710988	723	1	trmD	tRNA (guanosine(37)-N1)-methyltransferase TrmD	Thermosynechococcus	Thermosynechococcus elongatus PKUAC-SCTE542	Cyanobacteria bacterium J003	Thermosynechococcus sp. NK55a	Synechococcus lividus
FFX45_08510	1711151	1715035	3885	1	NA	EAL domain-containing protein	Thermosynechococcus vulcanus	Thermosynechococcus elongatus	Synechococcus lividus	Synechococcus lividus PCC 6715	Nostoc sp. 'Peltigera malacea cyanobiont' DB3992	HGT: Others
FFX45_08515	1715045	1718044	3000	1	NA	DEAD/DEAH box helicase	Thermosynechococcus elongatus	Thermosynechococcus vulcanus	Thermosynechococcus sp. NK55a	Cyanobacteria bacterium J003	Synechococcus lividus
FFX45_08520	1718041	1718871	831	-1	NA	hypothetical protein	Thermosynechococcus sp. NK55a	Cyanobacteria bacterium J003	Thermosynechococcus elongatus	Thermosynechococcus vulcanus	Thermosynechococcus sp. NK55a
FFX45_08525	1719007	1719966	960	1	ccsB	c-type cytochrome biogenesis protein CcsB	Thermosynechococcus vulcanus	Thermosynechococcus elongatus	Thermosynechococcus sp. NK55a	Synechococcus lividus	Synechococcus sp. PCC 6312
FFX45_08530	1719980	1721014	1035	1	tilS	tRNA lysidine(34) synthetase TilS	Thermosynechococcus sp. NK55a	Cyanobacteria bacterium J003	Thermosynechococcus elongatus	Thermosynechococcus vulcanus	Synechococcus lividus
FFX45_08535	1720935	1723376	2442	-1	NA	DNA topoisomerase 4 subunit A	Thermosynechococcus sp. NK55a	Cyanobacteria bacterium J003	Thermosynechococcus sp. NK55a	Thermosynechococcus vulcanus	Thermosynechococcus vulcanus NIES-2134
FFX45_08540	1723434	1726568	3135	-1	NA	efflux RND transporter permease subunit	Thermosynechococcus vulcanus	Thermosynechococcus elongatus	Thermosynechococcus sp. NK55a	Cyanobacteria bacterium J003	Cyanothece sp. PCC 7425
FFX45_08545	1726575	1727783	1209	-1	NA	efflux RND transporter periplasmic adaptor subunit	Thermosynechococcus	Thermosynechococcus sp. NK55a	Thermosynechococcus sp. NK55a	Cyanothece sp. PCC 7425	Scytonema sp. HK-05
FFX45_08550	1728024	1728554	531	1	NA	translation initiation factor IF-3	Thermosynechococcus elongatus PKUAC-SCTE542	Thermosynechococcus sp. NK55a	Thermosynechococcus sp. NK55a	Thermosynechococcus elongatus	Thermosynechococcus vulcanus
FFX45_08555	1728572	1729315	744	1	NA	M50 family metallopeptidase	Thermosynechococcus sp. NK55a	Thermosynechococcus vulcanus	Cyanobacteria bacterium J003	Thermosynechococcus elongatus	Synechococcus lividus
FFX45_08560	1729308	1730213	906	-1	NA	hypothetical protein	Cyanobacteria bacterium J003	Thermosynechococcus sp. NK55a	Thermosynechococcus sp. NK55a	Thermosynechococcus	Thermosynechococcus vulcanus NIES-2134
FFX45_08565	1730210	1730848	639	-1	NA	FHA domain-containing protein	Thermosynechococcus elongatus	Thermosynechococcus vulcanus	Cyanobacteria bacterium J003	Synechococcus lividus	Cyanothece sp. PCC 7425	HGT: Others
FFX45_08570	1731133	1733469	2337	-1	NA	potassium transporter TrkA	Cyanobacteria bacterium J003	Thermosynechococcus sp. NK55a	Synechococcus sp. PCC 6312	filamentous cyanobacterium CCP2	Pseudanabaena sp. BC1403
FFX45_08575	1733476	1734492	1017	-1	cobW	cobalamin biosynthesis protein CobW	Thermosynechococcus sp. NK55a	Cyanobacteria bacterium J003	Thermosynechococcus vulcanus	Thermosynechococcus elongatus	Synechococcus lividus
FFX45_08580	1734492	1735955	1464	-1	NA	FAD-binding protein	Cyanobacteria bacterium J003	Thermosynechococcus sp. NK55a	Thermosynechococcus	Synechococcus lividus	Synechococcus sp. PCC 6312
FFX45_08585	1736156	1736854	699	1	NA	MBL fold metallo-hydrolase	Thermosynechococcus sp. NK55a	Thermosynechococcus	Synechococcus lividus	Moorea producens	Alkalinema sp. CACIAM 70d	HGT: Others
FFX45_08590	1736918	1737460	543	1	NA	rhodanese-like domain-containing protein	Thermosynechococcus elongatus	Thermosynechococcus vulcanus	Thermosynechococcus sp. NK55a	Thermosynechococcus elongatus PKUAC-SCTE542	Synechococcus lividus
FFX45_08595	1737564	1738451	888	1	NA	sulfite exporter TauE/SafE family protein	Thermosynechococcus sp. NK55a	Cyanobacteria bacterium J003	Thermosynechococcus vulcanus	Thermosynechococcus elongatus	Synechococcus lividus
FFX45_08600	1738448	1738834	387	-1	rbfA	30S ribosome-binding factor RbfA	Thermosynechococcus elongatus PKUAC-SCTE542	Thermosynechococcus sp. NK55a	Thermosynechococcus	Synechococcus lividus	Cyanobacteria bacterium J007
FFX45_08605	1739368	1740426	1059	1	psbD	photosystem II D2 protein (photosystem q(a) protein)	Thermosynechococcus	Thermosynechococcus sp. NK55a	Synechococcus lividus	Synechococcus sp. PCC 6312	Thermosynechococcus vulcanus
FFX45_08610	1740374	1741795	1422	1	psbC	photosystem II 44 kDa subunit reaction center protein	Thermosynechococcus	Thermosynechococcus sp. NK55a	Thermosynechococcus vulcanus	Thermosynechococcus elongatus BP-1	Synechococcus lividus
FFX45_08615	1741873	1743066	1194	-1	NA	hypothetical protein	Thermosynechococcus vulcanus	Thermosynechococcus elongatus	Thermosynechococcus sp. NK55a	Cyanobacteria bacterium J003	Synechococcus lividus
FFX45_08620	1743063	1744490	1428	-1	NA	YdiU family protein	Cyanobacteria bacterium J003	Thermosynechococcus vulcanus	Thermosynechococcus elongatus	Thermosynechococcus sp. NK55a	Synechococcus lividus
FFX45_08625	1744515	1746257	1743	-1	NA	peptidase M48 Ste24p	Thermosynechococcus elongatus	Thermosynechococcus sp. NK55a	Thermosynechococcus sp. NK55a	Cyanobacteria bacterium J003	Thermosynechococcus vulcanus
FFX45_08640	1750301	1751176	876	-1	purU	formyltetrahydrofolate deformylase	Thermosynechococcus vulcanus	Thermosynechococcus elongatus	Thermosynechococcus vulcanus NIES-2134	Thermosynechococcus elongatus PKUAC-SCTE542	Cyanobacteria bacterium J003
FFX45_08645	1751205	1754054	2850	-1	uvrA	excinuclease ABC subunit UvrA	Thermosynechococcus elongatus PKUAC-SCTE542	Thermosynechococcus elongatus	Thermosynechococcus vulcanus	Thermosynechococcus vulcanus NIES-2134	Thermosynechococcus sp. NK55a
FFX45_08650	1754240	1755877	1638	-1	groL	chaperonin GroEL	Thermosynechococcus sp. NK55a	Thermosynechococcus	Cyanobacteria bacterium J003	Thermosynechococcus vulcanus	Synechococcus lividus
FFX45_08655	1755946	1756257	312	-1	NA	co-chaperone GroES	Thermosynechococcus elongatus PKUAC-SCTE542	Thermosynechococcus	Thermosynechococcus sp. NK55a	Cyanobacteria bacterium J003	Synechococcus lividus
FFX45_08660	1756445	1757344	900	-1	NA	carbohydrate ABC transporter permease	NA	NA	NA	NA	NA
FFX45_08665	1757586	1758320	735	1	NA	membrane-binding protein	Thermosynechococcus elongatus PKUAC-SCTE542	Thermosynechococcus elongatus	Thermosynechococcus vulcanus	Cyanobacteria bacterium J003	Desulfobulbaceae bacterium
FFX45_08670	1758290	1759600	1311	1	NA	bifunctional folylpolyglutamate synthase/dihydrofolate synthase	Thermosynechococcus vulcanus	Thermosynechococcus elongatus	Thermosynechococcus sp. NK55a	Thermosynechococcus sp. NK55a	Synechococcus lividus
FFX45_08680	1759999	1760391	393	1	NA	transcriptional repressor	Thermosynechococcus elongatus PKUAC-SCTE542	Thermosynechococcus vulcanus	Thermosynechococcus sp. NK55a	Cyanobacteria bacterium J003	Thermosynechococcus elongatus
FFX45_08685	1760367	1762787	2421	1	NA	bile acid beta-glucosidase	Cyanobacteria bacterium J003	Thermosynechococcus elongatus	Thermosynechococcus vulcanus	Thermosynechococcus sp. NK55a	Thermosynechococcus vulcanus NIES-2134
FFX45_08690	1762905	1763354	450	1	NA	hypothetical protein	Thermosynechococcus elongatus PKUAC-SCTE542	Thermosynechococcus sp. NK55a	Thermosynechococcus	Synechococcus lividus	Synechococcus sp. PCC 6312
FFX45_08695	1763355	1764512	1158	1	NA	HAMP domain-containing histidine kinase	Thermosynechococcus vulcanus	Thermosynechococcus elongatus	Thermosynechococcus sp. NK55a	Synechococcus lividus	Synechococcus sp. PCC 6312
FFX45_08700	1764509	1765099	591	1	NA	PepSY domain-containing protein	Thermosynechococcus sp. NK55a	Thermosynechococcus elongatus PKUAC-SCTE542	Thermosynechococcus elongatus	Thermosynechococcus vulcanus	Synechococcus lividus
FFX45_08705	1765205	1765300	96	1	NA	photosystem I reaction center subunit XII	NA	NA	NA	NA	NA
FFX45_08710	1765445	1765771	327	1	NA	hypothetical protein	Thermosynechococcus sp. NK55a	Thermosynechococcus elongatus PKUAC-SCTE542	Thermosynechococcus	Synechococcus lividus
FFX45_08715	1765779	1766546	768	-1	NA	E3 ubiquitin ligase	Thermosynechococcus vulcanus	Cyanobacteria bacterium J003	Thermosynechococcus elongatus	Synechococcus lividus	Thermosynechococcus elongatus PKUAC-SCTE542
FFX45_08720	1766591	1767223	633	-1	NA	DUF3120 domain-containing protein	Thermosynechococcus sp. NK55a	Cyanobacteria bacterium J003	Thermosynechococcus sp. NK55a	Thermosynechococcus elongatus	Thermosynechococcus vulcanus
FFX45_08725	1767359	1768045	687	-1	NA	phosphate ABC transporter permease	Thermosynechococcus elongatus	Thermosynechococcus vulcanus	Thermosynechococcus sp. NK55a	Cyanobacteria bacterium J003	Synechococcus lividus
FFX45_08730	1768052	1769005	954	-1	secF	protein translocase subunit SecF	Thermosynechococcus vulcanus	Thermosynechococcus sp. NK55a	Thermosynechococcus elongatus	Synechococcus lividus	Aphanothece hegewaldii
FFX45_08735	1769002	1770432	1431	-1	secD	protein translocase subunit SecD	Thermosynechococcus elongatus	Cyanobacteria bacterium J003	Thermosynechococcus vulcanus	Synechococcus lividus	Synechococcus sp. PCC 6312	HGT: Others
FFX45_08740	1770435	1771418	984	-1	NA	alpha-ketoacid dehydrogenase subunit beta	Thermosynechococcus elongatus PKUAC-SCTE542	Thermosynechococcus elongatus	Thermosynechococcus vulcanus	Thermosynechococcus sp. NK55a	Thermosynechococcus vulcanus NIES-2134
FFX45_08745	1771602	1772243	642	1	NA	L-threonylcarbamoyladenylate synthase	Thermosynechococcus elongatus PKUAC-SCTE542	Thermosynechococcus vulcanus	Synechocystis	Cyanobacteria bacterium J055	Cyanothece	HGT: Others
FFX45_08750	1772284	1772979	696	1	bioD	ATP-dependent dethiobiotin synthetase BioD	Thermosynechococcus sp. NK55a	Thermosynechococcus sp. NK55a	Thermosynechococcus elongatus PKUAC-SCTE542	Thermosynechococcus vulcanus	Thermosynechococcus elongatus
FFX45_08755	1773073	1773633	561	1	NA	glutathione S-transferase family protein	Thermosynechococcus sp. NK55a	Thermosynechococcus elongatus PKUAC-SCTE542	Thermosynechococcus elongatus	Thermosynechococcus vulcanus	Synechococcus lividus
FFX45_08760	1773630	1774088	459	1	NA	DUF3531 family protein	Thermosynechococcus elongatus PKUAC-SCTE542	Thermosynechococcus	Synechococcus lividus	Leptolyngbya sp. 'hensonii'	Cyanothece sp. PCC 7425	HGT: Others
FFX45_08765	1774079	1775407	1329	1	NA	16S rRNA (cytosine(967)-C(5))-methyltransferase	Cyanobacteria bacterium J003	Thermosynechococcus sp. NK55a	Thermosynechococcus vulcanus	Thermosynechococcus elongatus	Synechococcus lividus
FFX45_08770	1775379	1776185	807	-1	NA	CPBP family intramembrane metalloprotease	Thermosynechococcus vulcanus	Thermosynechococcus elongatus	Thermosynechococcus sp. NK55a	Synechococcus lividus	Nostoc sp. NIES-3756
FFX45_08775	1776214	1776495	282	-1	clpS	ATP-dependent Clp protease adapter ClpS	Thermosynechococcus	Thermosynechococcus elongatus	Synechococcus lividus	Thermosynechococcus elongatus PKUAC-SCTE542	Synechococcus sp. PCC 6312
FFX45_08780	1776572	1778092	1521	-1	lysS	lysine--tRNA ligase	Thermosynechococcus vulcanus	Thermosynechococcus elongatus	Cyanobacteria bacterium J003	Thermosynechococcus sp. NK55a	Synechococcus sp. PCC 6312
FFX45_08785	1778186	1780423	2238	1	ppk1	polyphosphate kinase 1	Thermosynechococcus sp. NK55a	Cyanobacteria bacterium J003	Thermosynechococcus vulcanus	Thermosynechococcus elongatus	Thermosynechococcus sp. NK55a
FFX45_08790	1780420	1782231	1812	-1	NA	ABC transporter ATP-binding protein	Thermosynechococcus elongatus	Thermosynechococcus vulcanus	Thermosynechococcus elongatus PKUAC-SCTE542	Cyanobacteria bacterium J003	Thermosynechococcus sp. NK55a
FFX45_08795	1782270	1783043	774	-1	hisA	1-(5-phosphoribosyl)-5-[(5- phosphoribosylamino)methylideneamino]imidazole-4- carboxamide isomerase	Thermosynechococcus elongatus PKUAC-SCTE542	Thermosynechococcus	Thermosynechococcus sp. NK55a	Cyanobacteria bacterium J003	Synechococcus lividus
FFX45_08800	1783402	1784649	1248	1	NA	DUF697 domain-containing protein	Thermosynechococcus elongatus PKUAC-SCTE542	Thermosynechococcus sp. NK55a	Cyanobacteria bacterium J003	Thermosynechococcus vulcanus	Thermosynechococcus elongatus
FFX45_08810	1785466	1786065	600	1	NA	J domain-containing protein	Thermosynechococcus elongatus	Thermosynechococcus vulcanus	Cyanobacteria bacterium J003	Thermosynechococcus vulcanus NIES-2134	Thermosynechococcus sp. NK55a
FFX45_08815	1786062	1786346	285	-1	NA	DUF3288 family protein	Thermosynechococcus	Thermosynechococcus sp. NK55a	Synechococcus lividus	Synechococcus lividus PCC 6715	Cyanothece sp. PCC 7425	HGT: Others
FFX45_08820	1786376	1787440	1065	-1	dprA	DNA-protecting protein DprA	Thermosynechococcus elongatus	Thermosynechococcus vulcanus	Thermosynechococcus vulcanus NIES-2134	Thermosynechococcus sp. NK55a	Thermosynechococcus sp. NK55a
FFX45_08825	1787507	1788013	507	-1	NA	NAD(P)H-quinone oxidoreductase subunit J	Thermosynechococcus	Thermosynechococcus elongatus PKUAC-SCTE542	Thermosynechococcus sp. NK55a	Synechococcus lividus	Cyanothece sp. PCC 7425
FFX45_08830	1788048	1788410	363	-1	NA	NAD(P)H-quinone oxidoreductase subunit 3	Thermosynechococcus elongatus PKUAC-SCTE542	Thermosynechococcus vulcanus	Thermosynechococcus elongatus	Thermosynechococcus sp. NK55a	Thermosynechococcus sp. NK55a
FFX45_08835	1788525	1789514	990	1	NA	carbohydrate kinase	Thermosynechococcus elongatus PKUAC-SCTE542	Thermosynechococcus sp. NK55a	Thermosynechococcus elongatus	Thermosynechococcus vulcanus	Synechococcus lividus
FFX45_08840	1789456	1789752	297	-1	NA	hypothetical protein	Thermosynechococcus elongatus PKUAC-SCTE542	Thermosynechococcus	Cyanobacteria bacterium J003
FFX45_08845	1789977	1791119	1143	-1	acsF	magnesium-protoporphyrin IX monomethyl ester (oxidative) cyclase	Thermosynechococcus vulcanus NIES-2134	Thermosynechococcus vulcanus	Thermosynechococcus elongatus	Thermosynechococcus elongatus BP-1	Thermosynechococcus sp. NK55a
FFX45_08850	1791206	1791574	369	-1	NA	hypothetical protein	Thermosynechococcus elongatus PKUAC-SCTE542	Thermosynechococcus sp. NK55a	Thermosynechococcus elongatus	Thermosynechococcus vulcanus	Synechococcus lividus
FFX45_08855	1791586	1792260	675	-1	NA	hypothetical protein	Thermosynechococcus elongatus PKUAC-SCTE542	Thermosynechococcus sp. NK55a	Thermosynechococcus vulcanus	Thermosynechococcus vulcanus NIES-2134	Thermosynechococcus elongatus
FFX45_08860	1792433	1793176	744	-1	NA	dienelactone hydrolase family protein	Thermosynechococcus elongatus PKUAC-SCTE542	Thermosynechococcus vulcanus	Thermosynechococcus elongatus	Thermosynechococcus sp. NK55a	Synechococcus lividus
FFX45_08865	1793187	1793372	186	-1	NA	hypothetical protein	Thermosynechococcus elongatus PKUAC-SCTE542	Thermosynechococcus	Thermosynechococcus sp. NK55a	Synechococcus lividus
FFX45_08870	1793399	1793995	597	-1	NA	thioredoxin family protein	Thermosynechococcus elongatus PKUAC-SCTE542	Thermosynechococcus vulcanus	Thermosynechococcus elongatus	Cyanobacteria bacterium J003	Thermosynechococcus sp. NK55a
FFX45_08880	1794910	1795392	483	1	NA	carboxypeptidase regulatory-like domain-containing protein	Thermosynechococcus elongatus PKUAC-SCTE542	Thermosynechococcus sp. NK55a	Thermosynechococcus	Synechococcus lividus PCC 6715	Synechococcus lividus
FFX45_08885	1795395	1796081	687	1	cbiM	cobalt transporter CbiM	Thermosynechococcus elongatus PKUAC-SCTE542	Cyanobacteria bacterium J003	Thermosynechococcus sp. NK55a	Thermosynechococcus	Thermosynechococcus vulcanus NIES-2134
FFX45_08890	1796044	1796973	930	1	NA	AEC family transporter	Thermosynechococcus	Thermosynechococcus sp. NK55a	Cyanobacteria bacterium J003	Synechococcus lividus	Phormidium ambiguum	HGT: Others
FFX45_08895	1796988	1797089	102	-1	NA	cytochrome b6-f complex subunit 7	NA	NA	NA	NA	NA
FFX45_08900	1797141	1797503	363	-1	NA	hypothetical protein	Thermosynechococcus vulcanus	Thermosynechococcus elongatus	Thermosynechococcus sp. NK55a	Cyanobacteria bacterium J003	Thermosynechococcus elongatus PKUAC-SCTE542
FFX45_08910	1797618	1799621	2004	1	bchD	magnesium chelatase ATPase subunit D	Thermosynechococcus vulcanus	Cyanobacteria bacterium J003	Thermosynechococcus elongatus	Synechococcus sp. PCC 6312	Cyanothece sp. PCC 7425	HGT: Others
FFX45_08915	1799689	1801320	1632	-1	groL	chaperonin GroEL	Thermosynechococcus sp. NK55a	Thermosynechococcus	Cyanobacteria bacterium J003	Synechococcus lividus	Synechococcus sp. PCC 6312	HGT: Others
FFX45_08920	1801505	1802104	600	1	NA	CAP domain-containing protein	Thermosynechococcus	Thermosynechococcus elongatus PKUAC-SCTE542	Cyanobium gracile	Cyanobium sp.	Synechococcus sp. NKBG15041c	HGT: Others
FFX45_08925	1802168	1802413	246	1	NA	chlororespiratory reduction protein 7	Thermosynechococcus elongatus PKUAC-SCTE542	Thermosynechococcus	Thermosynechococcus sp. NK55a	Synechococcus lividus	Tolypothrix bouteillei
FFX45_08930	1802554	1803063	510	1	NA	SRPBCC family protein	Thermosynechococcus sp. NK55a	Cyanobacteria bacterium J003	Thermosynechococcus vulcanus	Thermosynechococcus elongatus	Thermosynechococcus sp. NK55a
FFX45_08935	1803083	1803970	888	1	argB	acetylglutamate kinase	Thermosynechococcus sp. NK55a	Thermosynechococcus	Synechococcus lividus	Synechococcus sp. PCC 6312	Cyanobacteria bacterium J055	HGT: Others
FFX45_08945	1804495	1805796	1302	1	NA	PDZ domain-containing protein	Thermosynechococcus sp. NK55a	Cyanobacteria bacterium J003	Thermosynechococcus	Synechococcus lividus	Synechococcus sp. PCC 6312	HGT: Others
FFX45_08950	1805859	1806710	852	1	NA	cation transporter	Thermosynechococcus elongatus PKUAC-SCTE542	Thermosynechococcus vulcanus NIES-2134	Thermosynechococcus sp. NK55a	Thermosynechococcus sp. NK55a	Thermosynechococcus vulcanus
FFX45_08955	1806767	1807903	1137	1	NA	geranylgeranyl reductase family protein	Thermosynechococcus vulcanus	Thermosynechococcus elongatus	Thermosynechococcus sp. NK55a	Pseudanabaena sp. PCC 7367	Pseudanabaena
FFX45_08960	1807970	1809001	1032	1	fni	type 2 isopentenyl-diphosphate Delta-isomerase	Thermosynechococcus sp. NK55a	Cyanobacteria bacterium J003	Thermosynechococcus elongatus	Thermosynechococcus vulcanus	Thermosynechococcus vulcanus NIES-2134
FFX45_08965	1808998	1809708	711	-1	NA	DUF2232 domain-containing protein	Thermosynechococcus elongatus	Thermosynechococcus sp. NK55a	Thermosynechococcus vulcanus	Synechococcus lividus	Synechococcus sp. PCC 6312
FFX45_08970	1809849	1810631	783	1	egtC	ergothioneine biosynthesis protein EgtC	Thermosynechococcus elongatus PKUAC-SCTE542	Thermosynechococcus	Thermosynechococcus sp. NK55a	Synechococcus lividus	Synechococcus sp. PCC 6312
FFX45_08975	1810606	1811751	1146	1	egtB	ergothioneine biosynthesis protein EgtB	Thermosynechococcus vulcanus	Thermosynechococcus elongatus	Cyanobacteria bacterium J003	Thermosynechococcus sp. NK55a	Gloeomargarita lithophora
FFX45_08980	1811914	1812330	417	1	NA	hypothetical protein	NA	NA	NA	NA	NA
FFX45_08985	1812461	1813987	1527	1	NA	ATP-grasp domain-containing protein	Thermosynechococcus sp. NK55a	Thermosynechococcus	Thermosynechococcus elongatus PKUAC-SCTE542	Synechococcus lividus	Synechococcus sp. PCC 6312
FFX45_08990	1814197	1815219	1023	1	NA	sirohydrochlorin chelatase	Thermosynechococcus elongatus PKUAC-SCTE542	Thermosynechococcus	Thermosynechococcus sp. NK55a	Synechococcus lividus	Cyanothece sp. PCC 7425
FFX45_08995	1815293	1816927	1635	1	NA	2-isopropylmalate synthase	Thermosynechococcus elongatus	Thermosynechococcus vulcanus	Thermosynechococcus elongatus PKUAC-SCTE542	Cyanobacteria bacterium J003	Thermosynechococcus sp. NK55a
FFX45_09000	1816908	1817351	444	1	NA	hypothetical protein	Thermosynechococcus sp. NK55a	Thermosynechococcus elongatus PKUAC-SCTE542	Thermosynechococcus vulcanus	Thermosynechococcus elongatus	Synechococcus sp. PCC 6312
FFX45_09005	1817356	1819704	2349	-1	NA	hypothetical protein	Thermosynechococcus vulcanus	Thermosynechococcus elongatus	Chloroflexi bacterium	Thermosynechococcus sp. NK55a	Thermosynechococcus elongatus PKUAC-SCTE542
FFX45_09010	1819722	1820738	1017	-1	NA	NAD-dependent epimerase	Thermosynechococcus elongatus PKUAC-SCTE542	Chloroflexi bacterium	Thermosynechococcus sp. NK55a	Thermosynechococcus elongatus	Synechococcus lividus
FFX45_09015	1820766	1822046	1281	-1	tviB	Vi polysaccharide biosynthesis UDP-N-acetylglucosamine C-6 dehydrogenase TviB	Thermosynechococcus elongatus PKUAC-SCTE542	Thermosynechococcus	Gammaproteobacteria bacterium	Plasticicumulans acidivorans	gamma proteobacterium symbiont of Stewartia floridana	HGT: Others
FFX45_09020	1822113	1823312	1200	-1	NA	glycosyltransferase family 4 protein	Thermosynechococcus elongatus PKUAC-SCTE542	Synechococcus lividus	Synechococcus lividus PCC 6715	Thermosynechococcus	Thermosynechococcus vulcanus NIES-2134
FFX45_09025	1823269	1824327	1059	-1	NA	EpsG family protein	Thermosynechococcus elongatus PKUAC-SCTE542	Synechococcus lividus	Thermosynechococcus elongatus	Thermosynechococcus vulcanus	Thermosynechococcus sp. NK55a
FFX45_09030	1824345	1826303	1959	-1	asnB	asparagine synthase (glutamine-hydrolyzing)	Synechococcus lividus	Thermosynechococcus elongatus	Thermosynechococcus vulcanus	Thermomonas hydrothermalis	Tepidimonas taiwanensis	HGT: Recent
FFX45_09035	1826309	1827394	1086	-1	NA	glycosyltransferase family 4 protein	Thermosynechococcus elongatus PKUAC-SCTE542	Candidatus Marithrix sp. Canyon 246	Thiotrichaceae bacterium IS1	Paraburkholderia sp.	Thermosynechococcus elongatus	HGT: Others
FFX45_09040	1827399	1828613	1215	-1	NA	glycosyltransferase family 4 protein	Rubrivivax sp.	Planctomycetes bacterium GWC2_49_10	Candidatus Thiomargarita nelsonii	Chlorobium ferrooxidans	Chlorobium sp.	HGT: Recent
FFX45_09045	1828603	1829706	1104	-1	NA	glycosyltransferase	Altererythrobacter sp. B11	Thermosynechococcus vulcanus NIES-2134	Thermosynechococcus vulcanus	Tropicimonas sp. IMCC34011	Halomonas sp. HL-93	HGT: Recent
FFX45_09050	1829713	1830498	786	-1	NA	glycosyltransferase family 2 protein	Azotobacter beijerinckii	Azotobacter beijerinckii	Azotobacter beijerinckii	Thiohalorhabdus denitrificans	Marinobacter vinifirmus	HGT: Recent
FFX45_09055	1830666	1831718	1053	-1	NA	glycosyltransferase	Oceaniglobus sp. YLY08	Sphingomonas sp. S6-262	Sphingomonas sp. S6-262	Marinobacter excellens		HGT: Recent
FFX45_09060	1831715	1832317	603	-1	NA	hypothetical protein	Thermosynechococcus	Thauera sp. UPWRP	Polaromonas sp. 24-63-21	Chloroflexi bacterium 54-19	Serpentinomonas mccroryi	HGT: Others
FFX45_09065	1832220	1833017	798	-1	NA	glycosyltransferase	Rhodobacteraceae bacterium EL129	Tropicimonas sp. IMCC34011	Altererythrobacter sp. B11	Paracoccus solventivorans	Rhodomicrobium udaipurense	HGT: Recent	y
FFX45_09070	1833014	1834903	1890	-1	NA	FkbM family methyltransferase	NA	NA	NA	NA	NA
FFX45_09075	1834900	1836009	1110	-1	NA	DegT/DnrJ/EryC1/StrS family aminotransferase	Thermosynechococcus	Serpentinomonas mccroryi	Thauera sp. UPWRP	Cereibacter changlensis	Halopeptonella vilamensis	HGT: Others
FFX45_09080	1836006	1836431	426	-1	NA	WxcM-like domain-containing protein	Methylomonas	Gammaproteobacteria bacterium LSUCC0112	Azospira oryzae	Paraburkholderia kururiensis	Paraburkholderia kururiensis	HGT: Recent
FFX45_09085	1836438	1837187	750	-1	NA	class I SAM-dependent methyltransferase	Roseovarius aestuariivivens	Roseovarius tolerans	Oxalobacteraceae bacterium OM1	Betaproteobacteria bacterium	Betaproteobacteria bacterium	HGT: Recent	y
FFX45_09090	1837204	1837854	651	-1	NA	HAD family hydrolase	Tepidimonas taiwanensis	Enterobacteriaceae	Escherichia coli	Thalassospira xiamenensis	Thalassospira xiamenensis	HGT: Recent
FFX45_09095	1837877	1838851	975	-1	NA	ATP-grasp domain-containing protein	Roseovarius aestuariivivens	Tepidimonas taiwanensis	Geobacillus stearothermophilus	Escherichia coli	Enterobacteriaceae	HGT: Recent	y
FFX45_09105	1839055	1839939	885	-1	NA	alpha/beta fold hydrolase	Thermosynechococcus elongatus PKUAC-SCTE542	Thermosynechococcus	Chloroflexi bacterium	Thermosynechococcus sp. NK55a	Synechococcus lividus
FFX45_09110	1839940	1840689	750	-1	NA	creatininase family protein	Thermosynechococcus elongatus PKUAC-SCTE542	Thermosynechococcus sp. NK55a	Thermosynechococcus	Synechococcus lividus	Leptolyngbya sp. IPPAS B-1204
FFX45_09115	1840699	1841949	1251	-1	NA	MFS transporter	Cyanobacteria bacterium J003	Thermosynechococcus	Synechococcus sp. PCC 6312	Cyanothece sp. PCC 7425	Acaryochloris sp. RCC1774
FFX45_09120	1842481	1842873	393	1	NA	hypothetical protein	Thermosynechococcus elongatus PKUAC-SCTE542	Thermosynechococcus elongatus PKUAC-SCTE542	Thermosynechococcus elongatus PKUAC-SCTE542	Thermosynechococcus elongatus PKUAC-SCTE542
FFX45_09125	1842885	1843331	447	1	NA	hypothetical protein	Thermosynechococcus elongatus PKUAC-SCTE542	Thermosynechococcus elongatus PKUAC-SCTE542	Thermosynechococcus elongatus PKUAC-SCTE542	Thermosynechococcus elongatus PKUAC-SCTE542	Thermosynechococcus vulcanus NIES-2134
FFX45_09130	1843343	1843846	504	1	NA	hypothetical protein	Thermosynechococcus elongatus PKUAC-SCTE542	Thermosynechococcus elongatus PKUAC-SCTE542	Thermosynechococcus elongatus PKUAC-SCTE542	Thermosynechococcus sp. NK55a	Thermosynechococcus sp. NK55a
FFX45_09135	1843919	1846534	2616	-1	clpB	ATP-dependent chaperone ClpB	Thermosynechococcus	Thermosynechococcus sp. NK55a	Synechococcus lividus	Synechococcus sp. PCC 6312	Fischerella thermalis	HGT: Others
FFX45_09140	1846761	1847339	579	1	NA	photosystem I assembly protein Ycf4	Thermosynechococcus vulcanus	Thermosynechococcus elongatus	Synechococcus lividus	Thermosynechococcus sp. NK55a	Synechococcus sp. PCC 6312
FFX45_09145	1847342	1847473	132	-1	psbN	photosystem II reaction center protein PsbN	Thermosynechococcus	Synechococcus sp. PCC 6312	Synechococcus lividus	Leptolyngbya antarctica	Leptolyngbya sp. KIOST-1	HGT: Others
FFX45_09150	1847560	1847760	201	1	psbH	photosystem II reaction center protein PsbH	Synechococcus lividus	Thermosynechococcus	Thermosynechococcus vulcanus	Thermosynechococcus vulcanus	Thermosynechococcus vulcanus
FFX45_09155	1847764	1847997	234	1	NA	TatA/E family twin arginine-targeting protein translocase	Thermosynechococcus elongatus PKUAC-SCTE542	Thermosynechococcus sp. NK55a	Cyanobacteria bacterium J003	Thermosynechococcus	Synechococcus lividus
FFX45_09160	1848003	1848620	618	1	NA	aminoacyl-tRNA hydrolase	Thermosynechococcus elongatus PKUAC-SCTE542	Thermosynechococcus sp. NK55a	Thermosynechococcus elongatus	Thermosynechococcus vulcanus	Synechococcus lividus
FFX45_09165	1848681	1849898	1218	1	NA	FtsX-like permease family protein	Thermosynechococcus sp. NK55a	Thermosynechococcus sp. NK55a	Thermosynechococcus elongatus	Thermosynechococcus vulcanus	Cyanobacteria bacterium J003
FFX45_09170	1850019	1850837	819	1	NA	carbohydrate ABC transporter permease	Thermosynechococcus elongatus PKUAC-SCTE542	Thermosynechococcus sp. NK55a	Thermosynechococcus elongatus	Thermosynechococcus vulcanus	Synechococcus lividus
FFX45_09175	1850834	1851601	768	-1	NA	TrkA family potassium uptake protein	Thermosynechococcus sp. NK55a	Cyanobacteria bacterium J003	Thermosynechococcus vulcanus	Synechococcus lividus	Synechococcus sp. PCC 6312	HGT: Others
FFX45_09180	1851598	1852647	1050	-1	NA	potassium channel protein	Thermosynechococcus elongatus PKUAC-SCTE542	Thermosynechococcus elongatus	Thermosynechococcus sp. NK55a	Synechococcus lividus	Synechococcus sp. PCC 6312
FFX45_09185	1852652	1854397	1746	-1	NA	succinate dehydrogenase/fumarate reductase flavoprotein subunit	Thermosynechococcus elongatus PKUAC-SCTE542	Thermosynechococcus vulcanus	Thermosynechococcus elongatus	Cyanobacteria bacterium J003	Thermosynechococcus sp. NK55a
FFX45_09190	1854643	1855134	492	1	NA	GNAT family N-acetyltransferase	Thermosynechococcus sp. NK55a	Thermosynechococcus elongatus PKUAC-SCTE542	Thermosynechococcus vulcanus	Thermosynechococcus elongatus	Thermosynechococcus vulcanus NIES-2134
FFX45_09195	1855100	1856470	1371	1	dacB	D-alanyl-D-alanine carboxypeptidase/D-alanyl-D-alanine-endopeptidase	Thermosynechococcus sp. NK55a	Cyanobacteria bacterium J003	Thermosynechococcus elongatus	Thermosynechococcus vulcanus	Synechococcus lividus PCC 6715
FFX45_09200	1856898	1858634	1737	1	NA	flavin oxidoreductase	Thermosynechococcus elongatus PKUAC-SCTE542	Thermosynechococcus sp. NK55a	Thermosynechococcus vulcanus	Thermosynechococcus elongatus	Synechococcus lividus
FFX45_09205	1858644	1859093	450	-1	NA	hypothetical protein	Thermosynechococcus elongatus PKUAC-SCTE542	Thermosynechococcus	Thermosynechococcus sp. NK55a	Cyanothece sp. PCC 7425
FFX45_09210	1859213	1860295	1083	-1	NA	class I SAM-dependent methyltransferase	Thermosynechococcus sp. NK55a	Thermosynechococcus elongatus	Thermosynechococcus vulcanus	Thermosynechococcus sp. NK55a	Synechococcus lividus
FFX45_09215	1860345	1861334	990	-1	NA	NAD-dependent epimerase/dehydratase family protein	Thermosynechococcus sp. NK55a	Cyanobacteria bacterium J003	Thermosynechococcus vulcanus	Thermosynechococcus elongatus	Synechococcus lividus
FFX45_09220	1861331	1863892	2562	-1	gyrA	DNA gyrase subunit A	Thermosynechococcus sp. NK55a	Cyanobacteria bacterium J003	Thermosynechococcus elongatus	Thermosynechococcus vulcanus	Synechococcus lividus
FFX45_09225	1864272	1868897	4626	1	NA	glutamate synthase subunit alpha	Thermosynechococcus elongatus PKUAC-SCTE542	Cyanobacteria bacterium J003	Thermosynechococcus sp. NK55a	Thermosynechococcus elongatus	Thermosynechococcus vulcanus
FFX45_09230	1868957	1872139	3183	1	NA	response regulator	Cyanobacteria bacterium J003	Thermosynechococcus sp. NK55a	Thermosynechococcus elongatus	Thermosynechococcus vulcanus	Synechococcus sp. PCC 6312
FFX45_09235	1872139	1872573	435	1	ureE	urease accessory protein UreE	Thermosynechococcus sp. NK55a	Thermosynechococcus	Cyanobacteria bacterium J003	Thermosynechococcus elongatus PKUAC-SCTE542	NA
FFX45_09240	1872563	1873240	678	1	NA	urease accessory protein UreF	Thermosynechococcus elongatus PKUAC-SCTE542	Thermosynechococcus sp. NK55a	Thermosynechococcus	Synechococcus lividus	Scytonema sp. HK-05
FFX45_09245	1873254	1874429	1176	1	NA	molybdopterin molybdotransferase MoeA	Thermosynechococcus elongatus PKUAC-SCTE542	Thermosynechococcus elongatus	Thermosynechococcus vulcanus	Thermosynechococcus sp. NK55a	Synechococcus lividus
FFX45_09250	1874402	1875400	999	1	moaA	GTP 3',8-cyclase MoaA	Thermosynechococcus elongatus	Thermosynechococcus vulcanus	Thermosynechococcus vulcanus NIES-2134	Cyanobacteria bacterium J003	Thermosynechococcus sp. NK55a
FFX45_09255	1875375	1876463	1089	1	moaC	cyclic pyranopterin monophosphate synthase MoaC	Thermosynechococcus elongatus	Thermosynechococcus vulcanus	Thermosynechococcus vulcanus NIES-2134	Thermosynechococcus sp. NK55a	Thermosynechococcus sp. NK55a
FFX45_09260	1876447	1876701	255	1	NA	MoaD/ThiS family protein	Thermosynechococcus elongatus PKUAC-SCTE542	Thermosynechococcus sp. NK55a	Thermosynechococcus	Thermosynechococcus vulcanus NIES-2134	Synechococcus lividus
FFX45_09265	1876709	1877155	447	1	NA	molybdenum cofactor biosynthesis protein MoaE	Thermosynechococcus vulcanus	Thermosynechococcus elongatus PKUAC-SCTE542	Thermosynechococcus elongatus	Thermosynechococcus sp. NK55a	Synechococcus lividus
FFX45_09270	1877365	1877580	216	1	NA	hypothetical protein	Arthrospira sp. TJSD091	Oscillatoriales cyanobacterium JSC-12	Phormidium sp. OSCR	Phormidium sp. HE10JO	Arthrospira	HGT: Recent
FFX45_09275	1877568	1877753	186	1	NA	DUF2283 domain-containing protein	Oscillatoria acuminata	Oscillatoriales cyanobacterium JSC-12	Arthrospira sp. TJSD091	Arthrospira	Leptolyngbya sp. O-77	HGT: Recent
FFX45_09280	1878103	1879011	909	1	NA	LysR family transcriptional regulator	Thermosynechococcus elongatus PKUAC-SCTE542	Thermosynechococcus vulcanus	Thermosynechococcus elongatus	Thermosynechococcus sp. NK55a	Thermosynechococcus sp. NK55a
FFX45_09285	1878992	1880044	1053	1	NA	anthranilate phosphoribosyltransferase family protein	Thermosynechococcus vulcanus	Thermosynechococcus elongatus	Cyanobacteria bacterium J003	Thermosynechococcus sp. NK55a	Synechococcus lividus
FFX45_09290	1880045	1881184	1140	1	NA	transporter	Thermosynechococcus elongatus	Thermosynechococcus vulcanus	Synechococcus sp. PCC 6312	Bdellovibrionales bacterium GWB1_55_8	Planktothricoides sp. SR001	HGT: Others
FFX45_09295	1881189	1881644	456	-1	NA	nitrate reductase associated protein	Thermosynechococcus elongatus PKUAC-SCTE542	Thermosynechococcus	Thermosynechococcus sp. NK55a	Synechococcus lividus	Synechococcus sp. PCC 6312
FFX45_09300	1881681	1884104	2424	-1	NA	DUF1830 domain-containing protein	Synechococcus lividus	Synechococcus sp. PCC 6312				HGT: Recent
FFX45_09305	1884112	1884927	816	-1	NA	ATP-binding cassette domain-containing protein	Thermosynechococcus elongatus PKUAC-SCTE542	Thermosynechococcus	Synechococcus lividus	Synechococcus lividus PCC 6715	Thermosynechococcus sp. NK55a
FFX45_09310	1884947	1886941	1995	-1	NA	ATP-binding cassette domain-containing protein	Thermosynechococcus vulcanus	Thermosynechococcus sp. NK55a	Cyanobacteria bacterium J003	Thermosynechococcus elongatus	Synechococcus lividus
FFX45_09315	1887007	1887852	846	-1	ntrB	nitrate ABC transporter permease	Thermosynechococcus elongatus PKUAC-SCTE542	Thermosynechococcus	Thermosynechococcus sp. NK55a	Cyanobacteria bacterium J003	Synechococcus lividus
FFX45_09320	1887865	1889184	1320	-1	NA	ABC transporter substrate-binding protein	Thermosynechococcus elongatus PKUAC-SCTE542	Thermosynechococcus elongatus	Thermosynechococcus vulcanus	Cyanobacteria bacterium J003	Thermosynechococcus sp. NK55a
FFX45_09325	1889207	1890769	1563	-1	NA	ferredoxin--nitrite reductase	Thermosynechococcus elongatus PKUAC-SCTE542	Thermosynechococcus elongatus	Thermosynechococcus vulcanus	Thermosynechococcus sp. NK55a	Cyanobacteria bacterium J003
FFX45_09330	1891124	1892413	1290	-1	NA	adenosylhomocysteinase	Thermosynechococcus elongatus PKUAC-SCTE542	Thermosynechococcus elongatus	Thermosynechococcus vulcanus	Thermosynechococcus sp. NK55a	Cyanobacteria bacterium J003
FFX45_09335	1892458	1892841	384	-1	NA	hypothetical protein	Thermosynechococcus sp. NK55a	Thermosynechococcus vulcanus	Thermosynechococcus elongatus	Thermosynechococcus elongatus PKUAC-SCTE542	Synechococcus lividus
FFX45_09340	1892914	1894440	1527	-1	NA	ferredoxin:protochlorophyllide reductase (ATP-dependent) subunit B	Cyanobacteria bacterium J003	Thermosynechococcus sp. NK55a	Thermosynechococcus elongatus	Thermosynechococcus elongatus	Thermosynechococcus vulcanus
FFX45_09345	1894686	1895834	1149	1	NA	citrate synthase	Thermosynechococcus elongatus PKUAC-SCTE542	Thermosynechococcus sp. NK55a	Thermosynechococcus	Synechococcus lividus	Cyanobacteria bacterium J003
FFX45_09350	1896107	1897609	1503	1	gatB	Asp-tRNA(Asn)/Glu-tRNA(Gln) amidotransferase subunit GatB	Thermosynechococcus sp. NK55a	Thermosynechococcus sp. NK55a	Cyanobacteria bacterium J003	Thermosynechococcus	Synechococcus lividus
FFX45_09355	1897592	1899097	1506	-1	NA	NAD(P)H-hydrate dehydratase	Thermosynechococcus vulcanus	Thermosynechococcus elongatus	Thermosynechococcus sp. NK55a	Cyanobacteria bacterium J003	Synechococcus lividus
FFX45_09360	1899094	1900230	1137	-1	NA	anhydro-N-acetylmuramic acid kinase	Thermosynechococcus vulcanus	Thermosynechococcus elongatus	Thermosynechococcus sp. NK55a	Thermosynechococcus sp. NK55a	Synechococcus lividus
FFX45_09365	1900240	1901964	1725	-1	NA	ABC transporter permease subunit	Thermosynechococcus elongatus	Thermosynechococcus vulcanus	Thermosynechococcus sp. NK55a	Synechococcus lividus	Synechococcus sp. PCC 6312
FFX45_09370	1902092	1903525	1434	1	pyk	pyruvate kinase	Thermosynechococcus sp. NK55a	Synechococcus lividus	filamentous cyanobacterium CCT1	Nodosilinea nodulosa	filamentous cyanobacterium CCP3	HGT: Others
FFX45_09375	1903608	1904315	708	1	NA	DUF541 domain-containing protein	Thermosynechococcus elongatus PKUAC-SCTE542	Thermosynechococcus sp. NK55a	Thermosynechococcus elongatus	Thermosynechococcus vulcanus	Synechococcus lividus PCC 6715
FFX45_09380	1904325	1905677	1353	1	NA	DUF3370 domain-containing protein	Thermosynechococcus sp. NK55a	Cyanobacteria bacterium J003	Thermosynechococcus elongatus	Thermosynechococcus vulcanus	Thermosynechococcus vulcanus NIES-2134
FFX45_09385	1905748	1906920	1173	1	moeB	molybdopterin-synthase adenylyltransferase MoeB	Thermosynechococcus elongatus PKUAC-SCTE542	Thermosynechococcus	Thermosynechococcus sp. NK55a	Cyanobacteria bacterium J003	Synechococcus lividus
FFX45_09390	1907083	1907550	468	1	NA	photosystem I reaction center protein subunit XI	Thermosynechococcus sp. NK55a	Thermosynechococcus	Thermosynechococcus elongatus PKUAC-SCTE542	Synechococcus elongatus	Synechococcus lividus
FFX45_09395	1907601	1907717	117	1	NA	photosystem I reaction center subunit VIII	Thermosynechococcus elongatus PKUAC-SCTE542	Thermosynechococcus	Synechococcus lividus
FFX45_09400	1907827	1908360	534	-1	NA	tetratricopeptide repeat protein	Thermosynechococcus elongatus PKUAC-SCTE542	Thermosynechococcus sp. NK55a	Cyanobacteria bacterium J003	Thermosynechococcus vulcanus	Thermosynechococcus elongatus
FFX45_09405	1908489	1908992	504	1	NA	flagellar motor protein	Synechococcus lividus	Planktothricoides sp. SR001	Anabaena sp. CRKS33	Dolichospermum planctonicum	Dolichospermum circinale	HGT: Recent
FFX45_09410	1909006	1910214	1209	-1	NA	MCE family protein	Thermosynechococcus vulcanus	Thermosynechococcus elongatus	Thermosynechococcus sp. NK55a	Cyanobacteria bacterium J003	Thermosynechococcus sp. NK55a
FFX45_09415	1910256	1911896	1641	-1	nadB	L-aspartate oxidase	Thermosynechococcus elongatus PKUAC-SCTE542	Thermosynechococcus sp. NK55a	Cyanobacteria bacterium J003	Thermosynechococcus vulcanus	Thermosynechococcus elongatus
FFX45_09420	1911928	1912332	405	-1	psbU	photosystem II complex extrinsic protein PsbU	Thermosynechococcus sp. NK55a	Thermosynechococcus	Synechococcus lividus	Synechococcus sp. PCC 6312	Cyanothece sp. PCC 7425	HGT: Others
FFX45_09425	1912570	1913739	1170	-1	NA	adenylate/guanylate cyclase domain-containing protein	Thermosynechococcus vulcanus	Thermosynechococcus vulcanus NIES-2134	Thermosynechococcus elongatus	Thermosynechococcus sp. NK55a	Synechococcus lividus
FFX45_09430	1914087	1914581	495	1	NA	Photosystem I reaction center subunit III	Thermosynechococcus elongatus PKUAC-SCTE542	Thermosynechococcus	Thermosynechococcus sp. NK55a	Synechococcus lividus	Synechococcus sp. PCC 6312
FFX45_09435	1914619	1914744	126	1	NA	photosystem I reaction center subunit IX	Thermosynechococcus	Synechococcus lividus	Oscillatoriales cyanobacterium	filamentous cyanobacterium CCP2	Oscillatoriales cyanobacterium JSC-12	HGT: Others
FFX45_09440	1914920	1915378	459	1	NA	50S ribosomal protein L9	Thermosynechococcus elongatus PKUAC-SCTE542	Thermosynechococcus	Thermosynechococcus sp. NK55a	Synechococcus lividus	Synechococcus sp. PCC 6312
FFX45_09445	1915393	1916742	1350	1	dnaB	replicative DNA helicase	Thermosynechococcus sp. NK55a	Thermosynechococcus	Synechococcus lividus	Synechococcus sp. PCC 6312	Acaryochloris	HGT: Others
FFX45_09450	1916845	1917603	759	1	NA	hypothetical protein	Thermosynechococcus elongatus PKUAC-SCTE542	Thermosynechococcus vulcanus NIES-2134	Thermosynechococcus	cyanobacterium PCC 7702	Fischerella muscicola
FFX45_09455	1917671	1919548	1878	-1	NA	hypothetical protein	Thermosynechococcus elongatus	Thermosynechococcus vulcanus	Thermosynechococcus sp. NK55a	Cyanobacteria bacterium J003	Synechococcus lividus
FFX45_09460	1919610	1921217	1608	-1	guaA	glutamine-hydrolyzing GMP synthase	Thermosynechococcus sp. NK55a	Cyanobacteria bacterium J003	Thermosynechococcus elongatus	Thermosynechococcus vulcanus	Synechococcus lividus PCC 6715
FFX45_09465	1921214	1921426	213	-1	NA	hypothetical protein	NA	NA	NA	NA	NA
FFX45_09470	1921425	1922504	1080	1	NA	Mrp/NBP35 family ATP-binding protein	Thermosynechococcus sp. NK55a	Thermosynechococcus elongatus	Thermosynechococcus vulcanus	Thermosynechococcus vulcanus NIES-2134	Synechococcus lividus
FFX45_09475	1922501	1922977	477	1	NA	lipoprotein signal peptidase	Thermosynechococcus	Cyanobacteria bacterium J003	Thermosynechococcus sp. NK55a	Synechococcus lividus	Arthrospira	HGT: Others
FFX45_09480	1922974	1923729	756	-1	NA	serine/threonine protein phosphatase	Thermosynechococcus elongatus PKUAC-SCTE542	Thermosynechococcus sp. NK55a	Thermosynechococcus elongatus	Thermosynechococcus vulcanus	Cyanothece sp. PCC 7425
FFX45_09490	1925891	1926619	729	1	NA	response regulator transcription factor	Thermosynechococcus	Thermosynechococcus sp. NK55a	Synechococcus lividus	Cyanothece sp. PCC 7425	Leptolyngbya sp. NIES-3755	HGT: Others
FFX45_09495	1926616	1928487	1872	-1	NA	NYN domain-containing protein	Thermosynechococcus elongatus PKUAC-SCTE542	Cyanobacteria bacterium J003	Thermosynechococcus sp. NK55a	Thermosynechococcus vulcanus	Thermosynechococcus elongatus
FFX45_09500	1928541	1929554	1014	-1	rlmN	23S rRNA (adenine(2503)-C(2))-methyltransferase RlmN	Thermosynechococcus elongatus	Thermosynechococcus vulcanus	Thermosynechococcus sp. NK55a	Cyanobacteria bacterium J003	Synechococcus lividus
FFX45_09505	1931962	1933101	1140	-1	NA	glycosyltransferase	Thermosynechococcus elongatus PKUAC-SCTE542	Thermosynechococcus elongatus	Thermosynechococcus vulcanus	Thermosynechococcus sp. NK55a	Cyanobacteria bacterium J003
FFX45_09510	1933115	1933336	222	-1	NA	DUF3148 domain-containing protein	Thermosynechococcus elongatus PKUAC-SCTE542	Thermosynechococcus	Thermosynechococcus vulcanus NIES-2134	Cyanobacteria bacterium J003	Thermosynechococcus sp. NK55a
FFX45_09515	1933416	1933790	375	-1	NA	cytochrome c	Cyanobacteria bacterium J003	Thermosynechococcus vulcanus	Thermosynechococcus sp. NK55a	Thermosynechococcus elongatus	Synechococcus lividus
FFX45_09520	1933886	1935220	1335	-1	NA	four-carbon acid sugar kinase family protein	Thermosynechococcus	Cyanobacteria bacterium J003	Thermosynechococcus sp. NK55a	Gloeocapsa sp. PCC 7428	Pseudanabaena biceps	HGT: Others
FFX45_09525	1935356	1936366	1011	1	NA	ADP-ribosylglycohydrolase family protein	Thermosynechococcus elongatus PKUAC-SCTE542	Synechococcus sp. PCC 6312	Oscillatoria sp. PCC 10802	Leptolyngbya valderiana	Phormidium sp. SL48-SHIP	HGT: Others
FFX45_09530	1936410	1939943	3534	-1	metH	methionine synthase	Thermosynechococcus elongatus PKUAC-SCTE542	Thermosynechococcus sp. NK55a	Thermosynechococcus sp. NK55a	Cyanobacteria bacterium J003	Thermosynechococcus vulcanus
FFX45_09535	1941797	1942465	669	-1	NA	lysozyme	Thermosynechococcus elongatus PKUAC-SCTE542	Thermosynechococcus sp. NK55a	Cyanobacteria bacterium J003	Thermosynechococcus vulcanus	Thermosynechococcus elongatus
FFX45_09540	1942476	1943159	684	-1	NA	SDR family oxidoreductase	Thermosynechococcus elongatus PKUAC-SCTE542	Cyanobacteria bacterium J003	Thermosynechococcus sp. NK55a	Thermosynechococcus vulcanus NIES-2134	Thermosynechococcus elongatus
FFX45_09545	1943169	1943690	522	-1	NA	hypothetical protein	Thermosynechococcus sp. NK55a	Thermosynechococcus	Synechococcus lividus PCC 6715
FFX45_09550	1943690	1944322	633	-1	NA	UbiX family flavin prenyltransferase	Thermosynechococcus elongatus PKUAC-SCTE542	Thermosynechococcus sp. NK55a	Thermosynechococcus elongatus	Thermosynechococcus vulcanus	Thermosynechococcus sp. NK55a
FFX45_09555	1944408	1944920	513	1	NA	hypothetical protein	Thermosynechococcus elongatus PKUAC-SCTE542	Thermosynechococcus vulcanus	Thermosynechococcus elongatus	Thermosynechococcus sp. NK55a	Thermosynechococcus sp. NK55a
FFX45_09560	1944917	1945816	900	-1	NA	polysaccharide deacetylase family protein	Thermosynechococcus vulcanus	Thermosynechococcus sp. NK55a	Thermosynechococcus elongatus	Cyanobacteria bacterium J003	Synechococcus sp. PCC 6312
FFX45_09565	1945841	1946770	930	-1	glyQ	glycine--tRNA ligase subunit alpha	Thermosynechococcus	Chloroflexi bacterium	Thermosynechococcus elongatus BP-1	Thermosynechococcus sp. NK55a	Synechococcus lividus
FFX45_09570	1946733	1947473	741	-1	cysH	phosphoadenosine phosphosulfate reductase	Thermosynechococcus elongatus PKUAC-SCTE542	Thermosynechococcus sp. NK55a	Chloroflexi bacterium	Thermosynechococcus elongatus	Thermosynechococcus vulcanus
FFX45_09575	1947560	1947754	195	-1	NA	hypothetical protein	NA	NA	NA	NA	NA
FFX45_09580	1947758	1948117	360	-1	NA	hypothetical protein	NA	NA	NA	NA	NA
FFX45_09585	1948208	1948483	276	-1	NA	hypothetical protein	NA	NA	NA	NA	NA
FFX45_09590	1948881	1949690	810	-1	NA	DUF2437 domain-containing protein	Thermosynechococcus elongatus PKUAC-SCTE542	Thermosynechococcus	Thermosynechococcus sp. NK55a	Synechococcus lividus	Phormidium ambiguum
FFX45_09595	1949806	1950150	345	1	NA	30S ribosomal protein S6	Thermosynechococcus	Thermosynechococcus sp. NK55a	Thermosynechococcus elongatus PKUAC-SCTE542	Cyanobacteria bacterium J003	Synechococcus lividus
FFX45_09600	1950191	1951810	1620	1	NA	tetratricopeptide repeat protein	Thermosynechococcus sp. NK55a	Cyanobacteria bacterium J003	Thermosynechococcus sp. NK55a	Thermosynechococcus vulcanus	Thermosynechococcus elongatus
FFX45_09605	1951862	1952731	870	1	NA	S-methyl-5'-thioadenosine phosphorylase	Thermosynechococcus elongatus PKUAC-SCTE542	Thermosynechococcus elongatus	Thermosynechococcus vulcanus	Thermosynechococcus sp. NK55a	Cyanobacteria bacterium J003
FFX45_09610	1952728	1956774	4047	-1	NA	PAS domain S-box protein	Thermosynechococcus elongatus	Thermosynechococcus vulcanus	Cyanobacteria bacterium J003	Synechococcus lividus	Synechococcus sp. PCC 6312	HGT: Others
FFX45_09615	1956975	1957313	339	-1	NA	c-type cytochrome	Thermosynechococcus elongatus PKUAC-SCTE542	Thermosynechococcus vulcanus	Thermosynechococcus sp. NK55a	Thermosynechococcus elongatus	Synechococcus lividus
FFX45_09620	1957413	1957940	528	-1	psbV2	photosystem II cytochrome PsbV2	Thermosynechococcus elongatus PKUAC-SCTE542	Thermosynechococcus sp. NK55a	Thermosynechococcus	Synechococcus sp. PCC 6312	Kamptonema
FFX45_09625	1957970	1958461	492	-1	NA	cytochrome c-550	Thermosynechococcus	Thermosynechococcus sp. NK55a	Synechococcus lividus	Synechococcus sp. PCC 6312	Synechococcus sp. PCC 6312	HGT: Others
FFX45_09630	1958483	1958689	207	-1	NA	translation initiation factor IF-2	Thermosynechococcus elongatus PKUAC-SCTE542	Thermosynechococcus sp. NK55a	Synechococcus lividus	Thermosynechococcus	Cyanothece sp. PCC 7425
FFX45_09635	1958809	1960122	1314	1	NA	glucose-1-phosphate adenylyltransferase	Thermosynechococcus elongatus	Thermosynechococcus elongatus PKUAC-SCTE542	Thermosynechococcus vulcanus	Thermosynechococcus sp. NK55a	Synechococcus lividus
FFX45_09640	1960211	1961395	1185	1	NA	NAD(P)H-quinone oxidoreductase subunit H	Thermosynechococcus elongatus PKUAC-SCTE542	Thermosynechococcus sp. NK55a	Thermosynechococcus	Synechococcus lividus	Synechococcus sp. PCC 6312
FFX45_09645	1961425	1962009	585	1	NA	AhpC/TSA family protein	Thermosynechococcus elongatus PKUAC-SCTE542	Cyanobacteria bacterium J003	Thermosynechococcus sp. NK55a	Thermosynechococcus elongatus	Thermosynechococcus vulcanus
FFX45_09655	1962173	1963561	1389	1	NA	DUF697 domain-containing protein	Thermosynechococcus elongatus	Thermosynechococcus vulcanus	Thermosynechococcus sp. NK55a	Cyanobacteria bacterium J003	Synechococcus lividus
FFX45_09660	1963554	1964828	1275	-1	NA	carbohydrate kinase	Thermosynechococcus vulcanus NIES-2134	Thermosynechococcus vulcanus	Thermosynechococcus sp. NK55a	Cyanobacteria bacterium J003	Thermosynechococcus elongatus
FFX45_09665	1964844	1965326	483	-1	NA	DUF1817 domain-containing protein	Thermosynechococcus elongatus PKUAC-SCTE542	Thermosynechococcus	Thermosynechococcus sp. NK55a	Cyanobacteria bacterium J003	Synechococcus lividus
FFX45_09670	1965356	1965625	270	-1	NA	NifU family protein	Thermosynechococcus	Leptolyngbya sp. 'hensonii'
FFX45_09675	1965778	1966335	558	1	efp	elongation factor P	Thermosynechococcus elongatus PKUAC-SCTE542	Thermosynechococcus	Cyanobacteria bacterium J003	Synechococcus lividus	Synechococcus sp. PCC 6312	HGT: Others
FFX45_09680	1966341	1966826	486	1	accB	acetyl-CoA carboxylase biotin carboxyl carrier protein	Thermosynechococcus vulcanus	Thermosynechococcus elongatus	Thermosynechococcus vulcanus NIES-2134	Cyanobacteria bacterium J003	Thermosynechococcus sp. NK55a
FFX45_09685	1967002	1968810	1809	1	ilvB	biosynthetic-type acetolactate synthase large subunit	Thermosynechococcus elongatus PKUAC-SCTE542	Thermosynechococcus vulcanus	Thermosynechococcus elongatus	Thermosynechococcus sp. NK55a	Cyanobacteria bacterium J003
FFX45_09690	1968807	1969976	1170	-1	NA	glycoside hydrolase family 10 protein	Thermosynechococcus elongatus PKUAC-SCTE542	Thermosynechococcus elongatus	Thermosynechococcus vulcanus	Thermosynechococcus sp. NK55a	Synechococcus lividus
FFX45_09695	1969980	1970627	648	-1	NA	ABC transporter ATP-binding protein	Thermosynechococcus elongatus PKUAC-SCTE542	Thermosynechococcus sp. NK55a	Cyanobacteria bacterium J003	Thermosynechococcus	Synechococcus lividus
FFX45_09700	1970641	1971927	1287	-1	NA	2-oxo acid dehydrogenase subunit E2	Thermosynechococcus vulcanus	Thermosynechococcus elongatus	Cyanobacteria bacterium J003	Thermosynechococcus sp. NK55a	Synechococcus lividus
FFX45_09705	1971993	1972439	447	-1	NA	hypothetical protein	Thermosynechococcus elongatus PKUAC-SCTE542	Thermosynechococcus	Thermosynechococcus sp. NK55a	Cyanobacteria bacterium J003	Thermosynechococcus sp. NK55a
FFX45_09710	1972445	1974421	1977	-1	NA	long-chain fatty acid--CoA ligase	Thermosynechococcus elongatus	Thermosynechococcus sp. NK55a	Thermosynechococcus vulcanus	Thermosynechococcus vulcanus NIES-2134	Synechococcus lividus
FFX45_09715	1974535	1975131	597	1	NA	septum formation inhibitor Maf	Thermosynechococcus elongatus PKUAC-SCTE542	Cyanobacteria bacterium J003	Thermosynechococcus sp. NK55a	Thermosynechococcus elongatus	Thermosynechococcus vulcanus
FFX45_09720	1975197	1975559	363	1	rplS	50S ribosomal protein L19	Thermosynechococcus elongatus PKUAC-SCTE542	Synechococcus lividus	Thermosynechococcus sp. NK55a	Thermosynechococcus elongatus	Thermosynechococcus vulcanus
FFX45_09730	1975641	1976324	684	-1	NA	type I restriction endonuclease subunit R	Gloeomargarita lithophora Alchichica-D10	Leptolyngbya sp. IPPAS B-1204	Nostoc carneum	Nostocales	Nodosilinea nodulosa	HGT: Recent
FFX45_09735	1976347	1977594	1248	-1	NA	site-2 protease family protein	Thermosynechococcus elongatus PKUAC-SCTE542	Cyanobacteria bacterium J003	Thermosynechococcus sp. NK55a	Thermosynechococcus vulcanus NIES-2134	Thermosynechococcus vulcanus
FFX45_09740	1977735	1977947	213	1	NA	hypothetical protein	Thermosynechococcus elongatus PKUAC-SCTE542	Thermosynechococcus sp. NK55a	Thermosynechococcus sp. NK55a	Cyanobacteria bacterium J003	Thermosynechococcus vulcanus NIES-2134
FFX45_09745	1977965	1978324	360	1	NA	phage holin family protein	Thermosynechococcus	Thermosynechococcus sp. NK55a	Synechococcus sp. PCC 6312	Mastigocoleus testarum	Stanieria sp. NIES-3757	HGT: Others
FFX45_09750	1978321	1980150	1830	-1	cobJ	precorrin-3B C(17)-methyltransferase	Thermosynechococcus sp. NK55a	Thermosynechococcus elongatus	Thermosynechococcus vulcanus	Synechococcus lividus	Limnoraphis robusta
FFX45_09755	1980154	1980576	423	-1	NA	TM2 domain-containing protein	Thermosynechococcus	Thermosynechococcus vulcanus NIES-2134	Thermosynechococcus sp. NK55a	Cyanobacteria bacterium J003	Thermosynechococcus sp. NK55a
FFX45_09760	1980738	1981427	690	-1	folE	GTP cyclohydrolase I FolE	Cyanobacteria bacterium J003	Thermosynechococcus	Thermosynechococcus vulcanus NIES-2134	Synechococcus lividus PCC 6715	Synechococcus lividus
[truncated: 611 more rows]
